# Supplementary material for: A Gene Expression Signature to Predict Nucleotide Excision Repair Defects and Novel Therapeutic Approaches
Source: Int J Mol Sci. 2021 May 8;22(9):5008. doi: 10.3390/ijms22095008 (PMC8125907; doi:10.3390/ijms22095008)
Supplement: Supplementary file 1 [file ijms-22-05008-s001.zip]

Archive with 5 entries (3 files):
- ijms-1185729-supplementary/
- ijms-1185729-supplementary/ijms-1185729-suppl- for final/
- ijms-1185729-supplementary/ijms-1185729-suppl- for final/ijms-1185729-suppl-figure.pdf
- ijms-1185729-supplementary/ijms-1185729-suppl- for final/Table S1.xlsx
- ijms-1185729-supplementary/ijms-1185729-suppl- for final/Table S2.xlsx
