# Supplementary material for: A Gene Expression Signature to Predict Nucleotide Excision Repair Defects and Novel Therapeutic Approaches
Source: Int J Mol Sci. 2021 May 8;22(9):5008. doi: 10.3390/ijms22095008 (PMC8125907; doi:10.3390/ijms22095008)
Supplement: Supplementary file 1 [file ijms-22-05008-s001.zip › ijms-1185729-supplementary/ijms-1185729-suppl- for final/Table S1.xlsx]

## Sheet: Sheet1
Table S1. dNER gene expression signature
Gene	FC
LTF	6.17701
SAA2	3.75364
TNFRSF6B	3.45094
CFI	3.4293
SAA4	3.2543
DLL1	2.68394
LCE1B	2.68271
NGFR	2.41026
FAT2	2.3096
TPRG1	2.14702
BDKRB2	2.12052
SERPINA1	2.0645
CD14	2.05334
AMOTL2	-1.7175
ADAMTS12	-1.72593
TMED7-TICAM2	-1.76586
FAM114A1	-1.76841
SLC22A5	-1.82215
MAGEH1	-1.87795
GPSM1	-1.90669
LIMCH1	-1.92996
BDNF	-1.94634
TCEAL3	-1.94834
NEGR1	-1.95314
TRAM2	-1.95848
SEC24D	-2.00174
MLLT11	-2.04133
SLFN13	-2.04709
SLIT3	-2.16415
DAW1	-2.17143
PAPPA2	-2.19868
DISC1	-2.20772
GSC	-2.21732
COL6A3	-2.22964
TGFB1I1	-2.23191
PLOD2	-2.2594
PTPRJ	-2.27208
PXDC1	-2.27824
LCP1	-2.2814
ABLIM3	-2.32718
TSPAN5	-2.34068
SLIT2	-2.34129
MYADM	-2.37327
CLCF1	-2.38131
PVRL3	-2.39278
TUBA1A	-2.4101
JAKMIP3	-2.42924
FGF2	-2.43491
SDC2	-2.43846
NRIP3	-2.47012
CDRT1	-2.47242
GPAM	-2.58112
NXPE3	-2.58341
FRMD3	-2.64976
ILDR2	-2.65912
SLC46A3	-2.68765
ITGB3	-2.68852
TRIM16L	-2.72884
HSPB8	-2.73742
ANXA6	-2.73778
NEXN	-2.74172
HKDC1	-2.77538
PDCD1LG2	-2.77617
SYDE1	-2.80777
DLC1	-2.84112
OSGIN1	-2.86817
TMEM98	-2.87581
HSF2BP	-2.88182
KIAA1549L	-2.89649
EFR3B	-2.90217
TXNRD1	-2.91626
AMIGO2	-2.94146
FBLN5	-3.08166
CDH2	-3.08771
PRR5L	-3.0885
SLC8A1	-3.09026
SLC9A2	-3.09281
WIPF1	-3.10496
C1QTNF2	-3.11101
CNRIP1	-3.16001
UCHL1	-3.16111
ADRA1B	-3.19018
CYP1A1	-3.20049
SPOCD1	-3.21518
ACKR3	-3.23936
KANK4	-3.25039
COL4A1	-3.28181
RBPMS2	-3.33217
KDELR3	-3.35986
ATP6V0A4	-3.57141
KLF2	-3.63058
SHISA9	-3.6399
PANX2	-3.67837
MAP1B	-3.70445
PLCB4	-3.71693
HMOX1	-3.73129
TGFB2	-3.73782
NKAIN2	-3.80487
LYPD6	-3.8667
IGFBP3	-3.89971
CYR61	-3.92456
THBS1	-3.9731
S1PR3	-3.98239
MYL9	-4.52448
MMP9	-4.66685
