# Supplementary material for: A Gene Expression Signature to Predict Nucleotide Excision Repair Defects and Novel Therapeutic Approaches
Source: Int J Mol Sci. 2021 May 8;22(9):5008. doi: 10.3390/ijms22095008 (PMC8125907; doi:10.3390/ijms22095008)
Supplement: Supplementary file 1 [file ijms-22-05008-s001.zip › ijms-1185729-supplementary/ijms-1185729-suppl- for final/Table S2.xlsx]

## Sheet: Sheet1
Table S2. RNAseq results
Gene	CON_1	CON_2	CON_3	ERCC4_1	ERCC4_2	ERCC4_3	ERCC5_1	ERCC5_2	ERCC5_3	ERCC6_1	ERCC6_2	ERCC6_3	XPA_1	XPA_2	XPA_3	XPC_1	XPC_2	XPC_3
A1CF	0.0690914	0.0746067	0.0778328	0.081998	0.0474356	0.0463767	0.0786608	0.0894723	0.115252	0.0490465	0.0889617	0.0236732	0.0115531	0.067689	0.0440959	0.063326	0.0573592	0.0927729
A3GALT2	0.259131	0	0	0.15922	0.162397	0	0	0.063504	0	0	0.238741	0	0.0611334	0	0	0	0	0.138596
A4GNT	0.0326973	0.0400841	0	0.0530698	0.0626235	0.0498612	0.0585026	0.157969	0.14783	0.0391895	0.0807908	0.0348426	0.216978	0	0.0645544	0	0	0
ABC13-48559800H2.1	0.48451	0.188236	0.82201	0.442989	0.14936	0.201842	0.388956	0	0.846633	0.202576	0.357384	0.156038	0	0	0.430789	0	0.291982	0.151188
ABC7-42391500H16.2	1.72909	0	0	0	0	0	0	0	2.10519	0	0	0	0	0	0	0	0	0
ABCB1	0.532311	0.363143	0.163797	0.00966791	0.0470293	0	0	0	0	0	0	0	0	0	0	0	0.01243	0
ABCC13	0.0517184	0.0947447	0.166824	0.0730255	0.0737732	0.167576	0.149629	0.0743053	0.197537	0.138988	0.128241	0.0274508	0.159795	0.0782545	0.152578	0.081245	0.0855562	0.108998
ABCC9	0.303716	0.369675	0.326901	0.270434	0.241924	0.606472	0.210981	0.240856	0.193868	0.236009	0.173492	0.2101	0.569169	0.42519	0.478103	0.228975	0.266273	0.177664
ABCD2	0.330462	0.332666	0.36373	0.79881	1.32556	1.30377	0.293837	0.315872	0.274316	0.414101	0.615074	0.420583	0.0157188	0.0749321	0.0243511	0.155695	0.272718	0.130412
ABHD13	4.27944	5.0808	4.56589	3.17523	4.90572	5.27941	4.67166	4.40944	4.13028	4.66732	5.24837	4.48844	4.5513	4.5395	5.13294	4.02262	5.2875	4.61804
ABHD15	8.44146	8.4407	7.41233	3.16767	5.4385	4.18459	4.05788	3.68409	4.21558	5.01493	4.96011	5.33516	3.24794	3.48812	3.99724	2.82401	3.14487	3.29497
ABHD16B	6.64461	8.11005	8.27952	2.93556	5.27402	3.23028	3.08046	3.27476	2.79941	3.12476	2.57289	4.82704	3.42936	2.40931	3.18483	2.18689	2.3328	2.86654
ABHD17AP2	0.171077	0.199441	0.185376	0.511411	0.221879	0.0414123	0.397057	0.0539183	0	0.069303	0.406158	0	0.16794	0.446965	0.0551727	0	0	0.120819
ABHD17AP3	0.169465	0.208202	0.307364	0.230268	0.108846	0.17214	0.101548	0.165098	0	0.135653	0.138853	0.0604603	0	0.17205	0	0	0	0.0601346
ABO	0.495131	0.883117	0.667547	0.699952	0.780436	0.74626	0.873175	0.779301	0.770242	0.790773	1.00559	0.776976	0.959655	0.98787	1.00009	0.911084	1.0002	0.608857
ABRA	0.100171	0.193765	0.0854001	0.112072	0.0581592	0.0464892	0.0897521	0.190286	0.125473	0.0964474	0.0753113	0.0868239	0.300973	0.0801214	0.136539	0.228721	0.187854	0.107649
ABT1P1	0	0	0	0.0727124	0	0	0.319806	0.349286	0.29886	0.106669	0	0	0.331555	0.0902821	0.0879515	0.0927234	0	0.474645
AC000003.2	0.0418581	0.0518401	0.142232	0.103093	0.0802905	0.0650361	0	0.04118	0.0378884	0	0.207345	0.044569	0	0.0854546	0.08494	0	0.280964	0.133696
AC000041.8	0	0	0	0	0	0	0	0	0	0	0	0	0	0	2.3401	0	0	0
AC000078.5	2.9299	4.52661	3.11325	0.390119	3.23932	2.59254	2.7851	2.94243	2.50385	1.56838	2.7088	2.15888	2.08585	4.10696	3.41123	1.35887	2.10086	1.01849
AC000089.3	0	0	0.602795	0.226508	0.446915	0	0	0.0907147	0	0.553437	0	0	0	0.187392	0	0.192379	0	0
AC000095.9	1.12731	0.697387	0.882186	0.198833	0.156881	0.122822	0.218705	0.556489	0	0.77856	0.197241	0.259824	0.303232	0.164702	0.240693	0.254014	0.157407	0.173063
AC000367.1	1.37233	1.80981	1.31232	1.69832	1.56619	2.31708	1.51856	1.71182	1.31112	2.10452	2.2241	1.76879	2.3694	2.8646	1.99664	1.54406	1.45117	1.59934
AC002310.10	0.106803	0.265608	0	0.177208	0.210662	0	0	0	0.0988787	0	0	0	0.100357	0.32953	0	0	0	0.115688
AC002310.13	0	0	0	0	0	0	0	0	0	0	0	0.246	0	0	0	0.483596	1.27814	0
AC002310.17	10.1683	1.31722	2.18776	3.51887	4.00421	0	4.72478	0	0	3.84446	5.218	4.4109	0	0	1.03972	1.14461	3.90311	2.31239
AC002398.9	2.83474	2.17452	0.417498	0.762208	1.82518	0.891293	1.11729	1.61821	0	1.68621	0	0	1.26143	0.376098	1.38764	0.440862	0.292789	0.421906
AC002400.1	1.06115	1.05544	0.819691	0.704115	0.104329	0.566692	0.386864	0.424091	0.196439	0.515378	0.388077	0.344198	0.497785	1.52768	1.48798	0.335331	0.420327	0
AC002429.4	0	0	0	1.29944	0	0	0	0	0	0	0	0	0	0	0	0	0	0
AC002451.1	0	0.0918265	0.125913	0.0196376	0.139891	0.072705	0.126939	0.302027	0.0752605	0.114943	0.0690679	0.0253548	0.146573	0.0237036	0.142351	0.125833	0.137957	0.101294
AC002472.1	0	0	3.675	0.598226	2.23909	3.0702	0	2.35587	0	0	0	1.96768	4.2422	0	1.69721	0	0	0
AC002472.13	0.390437	0.520485	0.56473	0.358706	0.619445	0.634766	0.572908	0.634373	0.549319	0.34152	0.409864	0.229661	1.01885	0.519642	0.714216	0.370691	0.566063	0.381931
AC002542.2	0	0	0	1.02125	0	1.02146	1.09498	4.37799	0	3.11434	0	1.26838	0	1.16857	3.63856	0	0	1.38974
AC002543.2	0.0874905	0.181226	0.15938	0.0472852	0.167357	0.200122	0.104268	0.028135	0.15805	0.104797	0	0.279502	0.414913	0.0885447	0.201384	0.366862	0.174662	0.27788
AC002553.1	2.66927	1.96505	2.75509	2.22486	1.18462	4.93943	4.58705	0	0	1.92203	0	0	3.81352	0	1.53245	4.7498	4.8877	10.1619
AC002553.4	1.66294	1.4513	0	0.987367	0	1.27112	0	1.86834	0.561666	0.714027	0	0	1.49637	1.78926	1.16972	1.1857	1.24046	0
AC002984.2	0	1.00741	0	0	0.273138	0.200402	0	0	0.254901	0	0.623878	0	0	0	0	0	0	0
AC002985.3	0.256719	0.789943	1.55964	0.807592	1.10975	0.248445	0.145429	0.319376	0.751043	0.391002	0.577381	0.350595	0.751995	1.6456	0.489533	1.85194	0.679357	0
AC003029.1	15.3237	17.2229	13.7421	12.7815	20.3251	19.5976	18.2866	20.9781	16.433	18.2258	17.6966	17.8356	14.0046	11.9138	12.8702	16.3083	19.6601	21.835
AC003079.1	7.06105	11.1278	16.1335	6.697	15.8866	8.95751	26.3501	13.64	11.8993	11.2215	13.5904	16.609	8.26107	11.5238	17.7349	18.479	16.691	9.07314
AC003080.4	0	0.121081	0	0.242084	0.0955833	0.0743965	0.08869	0.291167	0	0.354693	0.119101	0	0.549641	0.200211	0.195024	0	0.192321	0.21069
AC003101.1	0	0	0	0.429187	0.257013	0.189446	0.936488	0.264694	0.480049	0.309279	0	0.551709	0.228719	1.05106	1.27756	0	0.792005	0.559804
AC003102.1	0.987236	0.606299	1.35241	0.161274	0.709418	0.469	0.461693	0.320615	0.364766	0.657031	0.507898	0.517165	0.505638	1.18081	0.668674	0.291053	0.173541	0.580807
AC003682.17	0.0989086	0.245623	0	0	0.193942	0	0.179929	0	0.547922	0	0	0.213535	0.185746	0.507687	0.890152	0	0	0
AC003973.6	0.805544	0.429633	1.33274	0.742018	0.0570895	0.624461	0.887113	0.578574	0.181557	0.775481	0.918176	0.777536	0.713363	1.15885	1.55305	0.587056	1.22935	0.780932
AC003989.3	1.46305	0	0	1.13263	0	4.33784	0	2.257	0	0	1.8944	0	3.92377	6.27122	4.04581	2.91489	0	0
AC004016.2	0.7413	0.629939	0.56617	0	0	0.376994	1.39727	0.526477	0.716399	0	0.294005	0.548868	0.227612	1.30692	0.508394	0.524857	0.262534	1.39227
AC004017.1	3.01939	1.30081	10.9759	4.40672	3.02361	6.46486	1.98746	5.05582	2.0473	2.54103	1.29422	6.6005	4.9974	7.73243	9.81808	1.20399	2.96231	3.44602
AC004076.7	2.53547	8.12061	3.38475	5.07945	4.40875	2.17111	1.6166	3.88332	5.96683	1.97752	5.40922	3.26765	2.12222	8.83324	5.97464	4.00818	6.80841	2.6197
AC004112.5	0.383585	0	0.216838	0	0	0	0	0.398677	0	0	0	0	0	0	0	0	0.594964	0
AC004231.7	0.810149	0.214977	0.258816	0	0	0.0127958	0.270299	0.0823134	0.121432	0	0	0	0	0	0	0.23265	0.312881	0.118663
AC004383.3	11.0553	5.50847	2.87579	3.66026	0.864703	2.64082	8.81685	2.75837	1.70026	5.40459	1.04451	3.7494	1.57685	1.73242	3.49088	1.85333	0.881686	0.983944
AC004386.4	0.0987109	0.122561	0.217415	0	0.290334	0.451736	0.179561	0.491345	0	0.239348	0.241009	0.10655	0.0926899	0.304003	0.394817	0.207821	0.319186	0.106645
AC004453.8	0	0	0.235482	0	0	0	0	0.433922	0	0.768395	0.248319	0	0	0.435521	0.211554	0	0	0.230959
AC004461.4	0	0	0	0	0	1.04651	0.655454	0.375761	0	0.864939	0	0.385958	0	0	0	1.09399	0	0
AC004466.1	2.76281	2.95583	2.88399	0.777411	2.23142	1.0021	2.2519	2.02583	1.22303	1.1219	0.480956	1.41423	1.36496	1.45669	2.22826	1.01038	0.829466	0.835223
AC004528.1	2.1281	0	2.75672	0	0	0	1.65979	1.35427	1.36708	0	5.08611	1.60802	0	4.97503	0	0	1.14156	4.70607
AC004706.1	0	0	5.63705e-09	0.712187	0.315138	0	0	0	0	0	0	0.000577945	0	0	0	0.0289611	1.06653e-05	0.115667
AC004771.1	3.38414	1.81519	3.73533	0.553222	1.01647	1.66951	1.60941	1.81108	1.75434	2.31698	1.31134	2.30914	3.50266	2.13366	1.61592	2.67009	0.482645	1.87569
AC004797.1	17.6998	18.0464	18.8323	8.59529	10.7889	11.2186	9.60347	10.6238	11.4919	13.6412	24.8519	17.5976	8.34222	8.09749	9.1352	10.2408	9.01979	9.911
AC004824.2	4.33284	10.0155	8.62805	8.81847	7.70609	2.89948	10.1458	9.51901	3.16659	9.59671	10.0763	12.2804	16.1569	6.92851	9.06044	8.60611	13.6058	8.0174
AC004832.1	0	0	0.373585	0	0	0.0859288	0.102845	0	0	0.273879	0	0.121958	0.316775	0	0.564826	0.23742	0	0
AC004854.5	0	0	1.81435	0.458515	0	0	0	0	0	0	0.603846	1.17029	0	0.552702	0	0.547988	0	0
AC004878.3	0	0.251452	0	0.171442	0.101251	0.0799176	0.652231	0.100366	0	0.366474	0.245836	0.108766	0	0.419162	0.101199	0.216773	0.497296	0.330192
AC004878.6	0	0	0	0.579322	0.412263	0.118271	0	0.469384	0	0	0	0	0	0.00497	0.178127	0	0	0
AC004889.1	1.94687e-08	1.58318	1.39227	3.1337	6.1509	4.95337	5.7656	1.30229e-07	1.16321	3.09726	4.84462	4.12819	2.47544	5.22969	4.51881e-08	5.43963	3.66227	11.7296
AC004893.10	0.654196	0.428624	0.425651	0.284058	0.335418	0.166277	0.156494	0.508166	0.276997	0.209493	0.16133	0	0.330245	0.177074	0.345152	0.320312	0.292961	0.2782
AC004911.2	0	0.300372	0.177324	0.732724	0.236512	1.54282	0.219802	0.799036	0.668566	0.0978052	0.594589	0.348162	0.457059	0.993149	0.483789	0.510537	1.02838	0.347868
AC004917.1	1.73125	0	3.5162	0	1.13663	0.300514	0	0.67231	1.51605	0	0	0.56543	0.059268	0	0	0	0	0
AC004951.5	1.42812	0.958403	1.374	0.389467	0.644118	1.03114	0.789245	0.755928	0.609589	0.694197	0.359342	0.412573	1.97625	1.76595	1.24843	0.694733	1.59264	0.710759
AC004967.7	4.50591	8.44139	4.26777	3.6652	5.76786	4.63391	11.2364	5.94688	6.15312	4.94527	11.0184	6.47225	3.39701	3.92117	8.17403	6.45244	10.4601	9.25982
AC004980.10	1.0438	1.09286	0.236912	0	0	0	0.976055	0.662457	1.02086	0.258054	0.260702	0.230331	1.17564	1.9727	0.426509	1.99009	1.30662	0.232741
AC004980.8	1.25189	0	2.94511	0	1.14325	2.96522	2.16592	0	1.09219	4.44274	0	0	0	5.58395	1.20833	1.51884	7.16329	0
AC004980.9	7.03994	3.26364	6.74963	0	1.59053	3.5601	13.4265	3.47347	10.898	3.05337	1.56438	8.04902	5.90442	6.25566	6.00698	4.23236	5.51984	7.75902
AC004985.12	1.1405	0.534844	0.63055	0.221777	0.209638	0.256376	0.722976	0.540063	0.149731	0	0.601547	0.177797	0.52035	1.06252	0.389933	0.6392	0.890671	0.891086
AC005003.1	2.04301	1.54372	2.01939	1.36508	2.80026	1.62654	1.5568	2.24062	2.18754	2.17974	1.60996	2.08183	1.57619	1.67325	1.78422	1.23498	1.16394	0.889975
AC005007.3	0	0.288316	0	0.974321	0	0.173079	0	0	0	0	0	0.251085	0	0.239022	0	0	0	0.254174
AC005034.3	0.554313	0	2.61094	0	0	0.847411	0	0.622779	0	2.14208	0.653192	1.2624	0	0.596419	0	0	1.24046	0.649441
AC005037.4	0.205308	0	0.232812	0.175308	0.209167	0.626226	0.191793	1.07342	0.784423	0	0.983546	0	0.190027	0.215409	0.838256	0.8696	0.641396	0.228681
AC005037.6	0	0	0	0	0	0	0	0	0	1.01215	0	0.884713	0	0	0	0	0	0
AC005041.11	0	0	0	0	0	0	0	0	0	0	0	0	0	0	0	0	2.40787	0
AC005042.2	0.091572	0.11354	0.201273	0	0	0.279367	0.997645	0.181729	0.0843498	0.554453	0.223864	0.098706	0.516446	0.281592	0.274314	0.385416	0.450018	0.493626
AC005082.1	0	0	6.04604	4.07719	3.94754	2.30031	10.3618	12.2106	7.61896	12.3112	26.01	4.92139	33.8637	8.83451	16.928	9.70272	1.47454	6.64944
AC005086.1	3.32749	4.36279	5.05598	2.41332	2.55515	5.67117	2.72368	4.6176	4.94239	5.26394	6.73966	4.09616	5.83545	5.62177	3.47028	4.44701	9.21517	1.99977
AC005086.2	0	1.09152	1.99797	0.762515	0.942851	0.893743	7.10148	1.85543	2.1612	0.748626	1.13885	2.22315	3.78167	1.36406	3.13122	0.943636	4.10045	0.834853
AC005086.3	1.88138	2.5072	0	0	0.533893	0	0	0	0	0	1.84965	0.656419	2.94436	0.576722	1.13331	2.00604	1.61224	0.749394
AC005086.4	1.12959	1.47009	0.606036	0.952989	0.542211	0	0.529477	1.05773	1.03015	0	0	0	1.10895	0.543548	1.14129	0	1.00781	0.649898
AC005086.5	0	1.09152	1.99797	0.762515	0.942851	0.893743	7.10148	1.85543	2.1612	0.748626	1.13885	2.22315	3.78167	1.36406	3.13122	0.943636	4.10045	0.834853
AC005086.6	1.88138	2.5072	0	0	0.533893	0	0	0	0	0	1.84965	0.656419	2.94436	0.576722	1.13331	2.00604	1.61224	0.749394
AC005086.7	1.12959	1.47009	0.606036	0.952989	0.542211	0	0.529477	1.05773	1.03015	0	0	0	1.10895	0.543548	1.14129	0	1.00781	0.649898
AC005086.8	3.32749	4.36279	5.05598	2.41332	2.55515	5.67117	2.72368	4.6176	4.94239	5.26394	6.73966	4.09616	5.83545	5.62177	3.47028	4.44701	9.21517	1.99977
AC005154.7	0.758924	0.5592	1.15368	0.776897	0.660057	1.4332	1.70111	0.567739	0.962303	0.224892	0.606212	0.542901	1.94057	1.05189	2.16167	0.696016	0.994121	1.01766
AC005154.8	5.25684	6.31929	3.79999	4.66833	0	3.40732	10.5402	4.93676	8.9082	4.63383	4.27373	2.29237	11.0106	16.5648	9.37406	6.48282	4.06091	6.12244
AC005176.2	0	0.213529	0.393713	0.154602	0.0909911	0.314617	0.0565936	0.276914	0.357808	0.113249	0	0.168725	0.0610497	0.114964	0.0325547	0.232401	0.120913	0.236874
AC005189.6	1.43621	0.939342	0	1.89287	0.75374	0.555047	0.691644	3.99864	0.726099	1.8452	0	0	0	0	0.754479	0	0	0.836447
AC005229.5	0	0	0.707661	0	0	0	0	0	0.613946	0	0	0	0	0	0	0	0	0
AC005237.2	0	1.51498	0	0	0	0	0	5.36687	0	0	0	0	0	0	0	1.31918	0	0
AC005262.4	0	2.41497	0	0	0.496389	2.47004	2.24318	4.1272	0.930179	0	1.08214	0.524389	1.6679	0.997697	3.89603	2.95188	3.1036	2.1585
AC005280.1	14.2356	13.2966	15.4677	7.79373	10.5194	9.80935	9.13635	10.6043	8.31813	12.5721	12.9505	13.2531	6.71492	6.39951	6.94609	6.98797	6.93034	6.64324
AC005326.2	0	0	1.28648	0	2.27872	0	2.15268	2.14686	7.59445	0	0	0	0	1.1077	0	0	6.09271	1.31179
AC005336.4	3.66994	3.58666	4.67105	0.32808	1.17409	0.843372	1.12934	0.783358	0.777053	0.552741	0.433409	0.654201	0.631746	0.868662	1.39431	0.158303	0.846856	0.642607
AC005351.1	0	0	0	0	0.0920088	0.143408	0.427028	0.0933905	0	0.22779	0.114865	0.202771	0.353351	0.385657	0.0939199	0	0.0925166	0.507146
AC005363.9	1.51547	2.366	7.29877	0.897515	1.14313	1.63036	0	0	0.224728	1.19169	3.41464	0	1.57363e-05	2.86308	0	0.619619	0	0.202894
AC005399.1	1.88245	3.72305	1.99587	0.976875	2.46257	2.84649	0	0	1.91613	0	0.993639	0.917964	0	0	1.67036	1.16385	1.05725	6.09598
AC005488.1	0	1.83062	1.44757	0	0	0	2.34741	0.535323	0.606027	0	0	0	0	0.637375	0	0	0	0
AC005517.3	5.18456	2.73985	6.13773	3.14574	1.76738	2.14217	3.23716	1.58905	1.86258	3.74418	2.32476	0.716199	4.59332	4.99807	5.08339	3.20494	0.678322	4.10103
AC005534.6	0	0	0	0	0	0	0.270698	0	0.278172	0	0.337742	0	0	0	0.295213	0	0	0.648489
AC005609.1	0.19422	0.344444	0.0830284	0.228453	0.294403	0.306685	0.240427	0.295899	0.209158	0.123992	0.0961389	0.0412574	0.186082	0.341687	0.228271	0.0809079	0.22313	0.348606
AC005609.3	0.19422	0.344444	0.0830284	0.228453	0.294403	0.306685	0.240427	0.295899	0.209158	0.123992	0.0961389	0.0412574	0.186082	0.341687	0.228271	0.0809079	0.22313	0.348606
AC005618.1	4.07764	5.22765	4.32356	2.52223	7.60216	3.6273	2.70294	3.01484	4.32312	5.67384	7.55751	5.22614	5.34252	2.77278	9.26881	4.23166	3.7997	5.416
AC005682.6	0.286563	0.552919	0.576682	0.166514	0.235906	0.468223	0.990869	0.91314	1.03915	0.589647	0.505017	0.349547	0.620208	1.28743	0.364286	0.343558	0.863112	0.521862
AC005682.7	0	0	0	0.177662	0	0.158534	0.583035	0	0	0	0	0.229321	0	0.436495	0.424639	0.660537	0	0
AC005730.2	0	2.10956	0	0	0	0	0	0	1.08644	1.37668	0	0	0	0	0	0	0	0
AC005740.3	0	0	0	0	0	0	0.370965	0	0	0	0.712054	0	0	0	0	0	0.205344	0
AC005740.4	0.618637	0.802842	0	0	0	0	0.59296	0	0	0	0.730108	0	0	2.64309	0	1.00281	0	1.06921
AC005776.1	0	1.09381	0	0	0	0	0	0	0	0	0	0	2.34381	3.4455	0	0	0	0
AC005779.1	14.7161	26.6049	21.7641	25.9583	13.7884	17.1968	27.1646	25.8638	23.9075	25.0484	20.1707	7.70709	23.2955	36.722	28.56	18.3504	34.3974	13.0774
AC005779.2	0.170622	0	0	0.144261	0	0	0	0	0	0	0	0	0.634607	0	0.346035	0.360583	0.698609	0.188255
AC005831.1	5.66831	7.16202	4.40241	4.07043	3.35857	5.23655	4.38962	5.87754	3.72826	4.56899	3.89033	3.0727	7.12982	6.98055	6.06646	5.79208	5.02845	4.39788
AC005838.2	0	0	0	0	0	0	0	3.05398	2.41254	3.55259	0	0	0	0	0	0	0	0
AC005841.1	2.18417	2.33857	2.54719	1.31535	2.19252	1.72123	1.71063	2.29211	1.99999	1.31823	1.60756	0.860092	1.71548	3.79141	4.20111	1.22434	2.41014	0.936751
AC006001.1	0.386588	0	0	0	0	0	0.360057	0.201043	0.551742	0	0	0	0	0.202294	0	0	0	0
AC006011.4	34.6773	16.0526	19.277	4.34373	3.66828	8.8529	2.27883	7.80785	14.2218	15.4549	0.00175274	3.5745	7.7727	7.90842	0.586967	0.388978	0	5.2092
AC006014.1	0	1.83062	1.44757	0	0	0	2.34741	0.535323	0.606027	0	0	0	0	0.637375	0	0	0	0
AC006014.10	0.433264	0.214879	0.214116	0.548764	0	0	0	0.480959	0	0.0168177	0	0.0767015	0.164826	0.339168	0.61248	1.08129e-08	0.0984796	0
AC006028.11	0	0.445611	0.401722	0	0	0.263433	0.330062	0.756718	0	0.870989	0.810092	0	0	0.369652	0	0	0	0
AC006035.1	0.164391	0	0	0	0	0	0	0	0	0	0	0.539466	0	0	0.166509	0	1.00624	0
AC006042.8	0.0408698	0	0	0.132988	0.0392517	0.311632	0.219825	0.396348	0.296402	0.19685	0.75628	0.0436204	0.386992	0.248764	0.323269	0.300115	0.156664	0.130247
AC006077.4	0.539277	0	0	0	0.583657	0	0	0	0	1.38959	0	1.84617	0	1.16172	0	0	0	0.631721
AC006111.1	1.73609	1.11774	1.65015	1.64809	1.06732	1.69026	1.31413	1.33573	0.957359	1.71739	1.85238	1.80405	1.16916	1.42745	1.22739	0.994976	1.30663	1.44904
AC006126.3	0.530186	0.222614	0.198961	0.149687	0	0.13482	0	0.364883	0.501837	0	0.425428	0.774952	0.492571	1.29035	0.179426	1.12085	0.54423	0.195348
AC006153.3	0	0	0	0	0	0.307602	0.387292	0.445585	0	0	1.88504	0	0	0	1.26856	0	0	0.934495
AC006335.11	2.41025	6.34617	1.41532	1.07565	0	0.925263	1.1743	3.38457	1.22789	0.778395	2.34046	2.05685	3.81962	0	0.637643	2.58566	0.734154	0.706486
AC006435.1	0.20032	0	0	0	0	0	0	0.413579	0.0851445	0	0	0	0.484422	0.358964	0	0	0	0.00412896
AC006445.6	0	0	0.786973	0	0	0	0	0.370491	0	0	0	0	0	0	0	0	0	0.388653
AC006445.7	0	0	0	0	0	0	0.438389	0.246911	0.673557	0.579113	0.27813	0.258402	0	0	0.717832	0.742354	0	0
AC006449.1	9.14168	21.9179	16.1505	15.034	18.8624	12.6367	8.41851	21.037	15.723	20.6995	10.8377	6.09829	14.0317	18.4285	31.8424	15.9166	19.4303	27.7898
AC006455.1	0.0246046	0.136581	0.0790828	0.0197775	0.0698761	0.0993655	0.0873339	0	0.022024	0.087964	0.1153	0	0.035372	0.0376055	0.0482715	0.117033	0.0231135	0.0393037
AC006461.2	0	0	0	0	0	0	0.609268	2.80939	0.635684	0.807245	0	0	1.69717	0	0	2.6784	0.690234	0
AC006465.4	0	0	0	0.0453693	0.107223	0.0846907	0.199856	0.0542081	0	0.133651	0	0.0594372	0	0.0565022	0	0	0.214413	0.0592413
AC006486.1	1.84162	1.4899	1.31308	1.00947	1.30756	0.956954	1.05828	1.12054	1.17283	1.24626	0.945618	1.33468	0.632087	0.700359	1.27462	1.28416	0.959299	1.25699
AC006486.9	0	0	0	0.591036	0.68901	0	0.599637	0.386195	0	0	0	0	0	0	0	0	0	0
AC006509.7	6.53293	5.39091	7.06989	7.25887	6.2924	7.49122	7.50019	9.57189	5.55414	8.53022	7.03655	6.47661	8.03964	10.3316	8.06915	7.17199	4.86927	5.48504
AC006538.4	0	0	0	0	0	0	1.4476	0	0	0	0.0637834	0	1.28251	0	0	2.05766	0	0.787662
AC006539.4	0.323399	0	0	0	0.162216	0	0	0.165806	0.304588	0	0	0	0.150542	0	0	0	0.164729	0
AC006548.19	0	0.957538	0.478636	1.09632	2.47714	6.29552	0	0	8.94918	0	0	0	8.23541	8.52232	1.5656	3.35704	0	0
AC006946.12	3.06725	1.61592	3.59626	2.18143	3.28781	5.65359	10.1644	4.13307	8.13118	1.58376	4.37729	0	7.21823	7.22701	3.24502	1.31526	2.03797	5.02489
AC006946.15	0	0	0.096418	0.0724469	0	0.0669835	0	0	0	0	0.107425	0.189198	0	0	0.175266	0	0	0.472913
AC006967.1	0.721932	0.371903	0.44677	0.381479	0	0.446937	0.331817	0.530644	0.067342	0.31573	0.294122	0.171994	0.649976	1.06901	0.837096	0.259361	0.80348	0.305258
AC006987.4	3.336	1.63671	2.50974	1.57371	2.62565	4.52398	2.41189	4.80034	3.86978	2.28221	3.56366	2.64578	3.09592	3.4862	3.01574	0.588062	0.573088	1.23234
AC006987.6	0.556	1.87052	0.209145	0.786855	1.12528	0.141375	0.344556	0.192014	1.23129	0	0.222729	1.62817	0	0	0.188484	0	0	0.616168
AC006994.1	0.170792	0	0.281059	0.0703913	0.33327	0.260517	0.154818	0.844976	0.549549	0.619795	0.104498	0	0.0803403	0.262268	0.340672	0.179645	0	0.459501
AC007000.10	1.30758	1.38252	1.48673	2.98796	1.78424	2.32705	2.85891	3.89556	3.96927	2.96818	0.781499	0.722759	2.21562	6.64917	5.79878	0.923833	2.51141	1.21752
AC007000.11	0	0	0	0	0	2.39083	1.90539	0	0	0	2.15671	0	0	0	4.60303	0	1.26098	0
AC007016.3	0	0	0	0	0	0	0	0	0	2.69198	0	0	0	0	0	1.20869	0	0
AC007041.2	0.333071	0.0679888	0.0602458	0.135335	0.053306	0.084217	0.049761	0.0538974	0	0.132896	0.339743	0	0.0521807	0.280914	0.0547496	0	0.320309	0.0590287
AC007050.18	0.115025	0	0.0624766	0.140442	0.0553248	0.0436717	0	0	0	0	0	0.0613191	0.0541014	0	0	0.360818	0.0553294	0.122254
AC007204.1	0	1.44467	1.1826	0	0	0	0	0	0	0	0	0	0	0	0	0	0	0
AC007216.2	0	0	0	0	0	0	0	0	0	0	0	0	1.53729	0	0	0	0	0
AC007228.8	0	4.76055	0	5.43252	0	5.61675	2.25369	2.36724	0	0	8.44095	0	4.08339	1.47715	0	1.6528	3.05095	0
AC007256.5	0.0591569	0.0964553	0.0212607	0.0637673	0.0375938	0.0451022	0.0703345	0.113878	0	0	0.0976719	0.0419632	0	0.099592	0.0582506	0.0621335	0.224601	0
AC007272.1	3.9196	0	0	0	2.81768	1.31528	1.46935	1.25033	0	3.89878	0	0	3.0746	9.91714	0	0	0	0
AC007272.3	1.00645	0.632784	0.376712	0.283401	0	0	0.46571	0.172426	0	0	0	0	0	0	0	0	0	0.184898
AC007279.2	0.34277	0.106129	0.470096	0.282568	0.167231	0	0.388418	0.0848023	0.0787869	0.103663	0.209711	0.369048	0.161231	0.438657	0.341874	0.0901356	0.0839752	0
AC007283.4	1.26529	1.55941	2.6376	4.01442	1.15392	0.997582	9.90289	7.54144	4.33933	10.5801	0	2.51251	4.90021	16.1641	2.45853	9.35359	8.17582	23.2313
AC007292.1	0	0.766638	1.36943	0	0	0	0	0	0	0	0	0	0	0	0	0	0	0
AC007312.3	0	2.65009	0	0	0	0.815191	0	0	0	0	1.31154	0	0	0	1.04134	0	1.95384	0
AC007326.9	0	0	0	0	0.775303	0	0	0	0	0	0	0	0	0	0	0	0	0.562843
AC007347.1	6.01173	8.47206	6.21689	3.22442	6.02968	6.06578	5.08716	4.18644	5.78185	6.25718	6.58491	4.62932	5.57884	7.183	4.53224	2.64213	3.63042	2.30007
AC007362.1	3.09914	2.79235	2.92163	3.17864	3.51776	3.84561	4.45519	4.60451	5.40847	5.78788	7.02233	5.69584	0.835582	0.891965	0.989337	2.42085	2.4043	2.96044
AC007382.1	3.72183	15.4156	19.4628	16.6908	3.40197	14.772	15.1562	19.2538	10.9142	22.0974	3.41174	11.0407	19.4261	20.0459	22.8017	13.27	9.13165	29.3734
AC007386.3	0.153649	0.192761	0	0	0	0	0	0	0	0	0.371432	0.167727	0.859248	0.15954	0.155299	0	0	0
AC007387.2	0	0	0	0	0	0	0	0	0	0	2.12362	0	0	0	0	0	0	0
AC007401.1	0.0599569	0.149566	0.130216	0.249129	0.0872258	0.25187	0.245897	0.381236	0.0815488	0.17996	0.15074	0.0965924	0.231701	0.650448	0.447889	0.0943529	0.0894348	0.163924
AC007401.2	3.74362	5.95301	3.23191	3.28389	0.910797	1.44096	1.69305	0.628017	1.67054	3.54285	3.08701	3.24241	1.85985	1.23482	0.300524	1.23302	0.627361	1.52184
AC007421.1	3.00884	0	2.95419	8.28657	2.56433	8.78268	2.32161	2.26541	0	0	3.81544	2.89356	13.2749	0	0	1.50621	1.10762	1.63582
AC007551.2	0.382101	0	0.215953	0	0	0.145724	0	0	0	0	0	0	0.708717	0	0.583438	0	0	0
AC007559.1	0	0	0	0	0	1.12176	0.474938	0	0	0	0	0	0	0	0	0	0	0
AC007679.4	0	0	0	0.27948	1.01005	0.243613	0.30444	0.348665	0	0	0.751955	0	1.16568	0.340946	0	0.67876	0.696598	0.730603
AC007690.1	0.165496	0.20689	0.173473	0.18047	0.292722	0.229523	0.864104	0.86748	1.04235	0.58314	0.293675	0.518194	0.827405	0.931556	0.307605	0.738036	0.586299	0.648249
AC007773.3	1.18628	1.06585	2.47482	0.429661	1.02299	2.19793	0.784521	0.348687	0.800062	3.12075	2.04219	1.29856	1.41844	0.529644	0.17179	1.07425	0.693388	0.186898
AC007790.4	0	0.117533	0	0.0783068	0	0.144509	0.0860767	0.0941383	0	0	0.347195	0	0.0890064	0.0971685	0.47327	0.0997002	0	0.102229
AC007875.2	1.81694	0.471005	2.12304	2.5683	0.387006	0.83396	1.0465	1.20514	1.80355	1.84142	2.13568	0.822777	0.330792	3.13026	4.56991	1.55029	0.804171	1.68126
AC007875.3	0.390091	1.47961	1.10241	0.658241	0.990718	1.18891	2.36244	2.2324	1.62217	0.721057	2.10362	1.58448	1.62593	1.96164	0.596065	1.03104	1.00942	3.0285
AC007881.4	0	0	1.34035	0	0	0	0	0	0	0	0	0	0	0	0	0	0	0
AC007899.3	0.298247	0.52746	0.323613	0.242724	0.0946062	0.0732386	0.282099	0	0.54867	0.349083	0.120449	0.310784	0.674967	1.07658	0.0994155	0	0.104787	0
AC007919.19	0.788452	0	0	0.671767	0.600863	0	0.367609	0	0.939012	0.243245	0	0.217037	0.365295	0.412995	0	0	0	0.219064
AC007919.2	0	0	0	0.883544	0	0	0.947343	0	0.987983	0	0	0	0	2.00714	0	1.15039	0	1.16333
AC007952.5	0.405069	0.255094	0.128518	0.239027	0.199171	0.178618	0.469768	0.170528	0.311989	0.213782	0.110295	0.267025	0.264635	0.230834	0.146721	0.249445	0.201635	0.062989
AC007952.6	0.249437	0	1.22108	0	0	0.137766	0.167697	0	0	0	0	0	0	0.188532	0	0	0	0
AC007956.1	1.73725	2.0487	0	2.14902	0.820406	1.02847	0.0677624	0	1.78997	0	0	0	1.2655	0	0.798301	1.11131	1.13968	0
AC007969.4	2.59622	0	1.3337	0	0	0	1.1076	0	2.13774	1.55543	0	0	0	0	0	0	0	0
AC007969.5	0	0	0	0.230473	0	0	0	0	0	0.330981	0.630061	0.29591	0	0	0	0.565389	0.567917	0
AC008060.7	0.229634	0.0939379	0.0450155	0.124441	0.550849	0.120261	0.150284	0.0370729	0.13867	0.0471441	0.250578	0.261215	0.0385156	0.0388053	0.279131	0.0411016	0.417013	0.0812519
AC008065.1	0	0	0	0	0	0	1.00826	0	0	0	0	0	0	0	1.0946	0	0	0
AC008072.1	3.19929	2.40373	3.27601	2.1833	1.57875	3.35167	3.36513	2.68672	4.19789	4.35037	0.682396	2.20246	2.16514	6.41433	2.41746	3.28123	1.95235	2.68015
AC008074.5	0	0	0.337375	1.0168	0	0	0.276932	0.315959	0	0	0	0	0	0	0	0	0	0
AC008171.1	0	0	0	0	0	1.99521	0	0	0	0	0	0	0	1.13051	1.21498	0	0	0
AC008267.1	0.817336	0.536633	0.0592685	0.356036	0.262932	0.304633	0.645586	0.27756	0.55088	0.461961	0.335288	0.297872	0.617941	0.720597	0.167103	0.572072	0.525705	0.469126
AC008271.1	0.233259	0	0.266186	0.401434	0	0.533695	0	0.987644	0	0	0	0.258402	0	0	0.239277	0	0	0.261745
AC008280.1	0	0	1.12718	0.283239	0	0.740196	0.308447	0.706378	0.635988	0	0	0	0.589798	1.72654	0.673817	0	0.706424	0
AC008280.3	0	0	0	0	0	0	0	3.16198	0	0	0	0	0	0	0	0	0	0
AC008372.1	0	0	0	0	0	0	2.35945	0	0	0	0	0	0	0	0	0	0	0
AC008394.1	7.02938	7.41465	6.1538	5.53358	6.1991	7.35031	7.52181	6.91752	6.45334	5.64069	7.04762	6.19439	6.96076	6.52721	7.58705	5.58511	6.9163	5.98688
AC008443.1	5.72198	5.57888	5.04241	3.09986	3.92723	5.28609	2.97201	2.97622	4.12373	3.59931	3.55372	2.82275	5.57852	4.45834	5.18586	2.25215	2.29276	2.71837
AC008498.1	0	0	0	1.94047	0	1.83514	1.06002	0	4.15198	2.82696	1.61	0	0	0	3.42136	2.59726	0	0
AC008555.1	11.397	0	6.46529	3.15579	5.47297	4.52613	2.20664	1.89307	0	5.4895	0	3.31128	6.48859	2.10438	6.618	2.86764	1.21389	1.63495
AC008555.2	0	0	0	0.422135	0.262476	0.18586	1.19453	0	1.377	0.305883	0	0	0.49093	1.54624	1.24329	0.262964	1.0405	0.807619
AC008565.1	0.318415	0.212344	0	0.319147	0.154038	0.386817	0.491488	0.0818354	0.361665	0.382363	0.942854	0.126022	0.0771831	0	0.410916	0.0994986	0.0973697	0.171573
AC008592.3	0	0	0	0	0	0	2.07574	1.01719	0.916322	0.391605	0	0.349212	0.569137	0.672821	0	0	0.339062	0
AC008686.1	4.23108	5.35434	15.0231	2.38995	6.64879	4.43013	5.35838	7.07364	5.02015	7.19502	4.51327	4.24153	0.993839	6.21238	5.01741	2.02417	6.50208	7.43931
AC008731.1	0	0.958511	0.429899	0.187167	0	0	0.762648	0	0.216548	0	0	0.415811	0	0.294918	0.291417	0	0	0.358359
AC008738.1	0.453845	0	0.0569877	0	0	0	0	0	0	0	0	0	0.553623	0	0	0	4.2815e-07	0
AC008850.3	0	0	0	0	0	0	0	0	0	0	0.54107	0.524389	0	1.49655	0	0	0	0
AC008914.1	16.028	16.6282	10.4476	13.3512	16.1085	7.93659	19.4744	15.9656	28.5847	28.592	22.6501	8.95252	28.4934	11.4924	25.2608	22.3237	19.1192	16.6016
AC008964.1	0.638757	0.221967	0	0	0	0.918989	0.831323	0.140428	0	2.49667	0	0.716543	2.5394	1.8236	1.87686e-07	0	0.657911	0
AC009060.1	7.43023	4.70192	11.2513	13.4151	13.9349	15.9468	4.24429	3.69007	1.31447	13.1202	15.726	6.7279	14.2033	11.4059	11.1055	3.12303	6.05907	6.6169
AC009061.1	1.23914	1.44752	1.29925	0.555427	0.65164	1.02773	1.89466	1.61594	1.11378	1.19463	1.14132	1.1252	3.18195	3.14846	3.79339	3.02177	3.19887	2.35076
AC009093.1	0.129659	0.117682	0.321753	0.283288	0.339176	0.261796	0.603999	0.242833	0.412658	0.625785	0.346379	0.141119	0.445093	0.745495	0.303622	0.355837	0.28689	0.504735
AC009107.1	0.354179	0.982241	0.881885	1.91391	1.07185	0.621021	0.456778	1.47126	0.727394	2.4373	1.25173	0	0	1.38008	2.23661	0.692407	1.73236	0.969496
AC009120.3	7.89431	6.78927	6.88825	2.9956	5.97361	7.61517	6.10751	2.70184	4.69107	2.88196	2.49187	4.62836	6.42733	8.32619	9.04966	4.4329	4.89847	3.90685
AC009237.11	0	0	0	0	0	0	0	0	0	0	0.949718	0	0	0	0.426094	0	0.902423	0
AC009238.8	0	0	0.574618	0	0	0	0	1.64186	0.987232	0	0	0	0	0	0	0	0	0
AC009299.4	1.29849	1.34586	1.91166	0.898066	1.17115	0.742984	0.592058	1.08218	1.00224	1.05148	0.395582	0.702263	1.52236	0.556601	0.325243	2.50791	1.60903	1.64162
AC009299.5	0	0	0	0	0	0	0	0	0	0.292784	0.770206	0	0	0.291899	0	0	0	0
AC009303.3	0	1.96677	1.18017	0.893369	1.07881	0.383762	0	0	0	1.92623	1.17555	1.1404	0.903518	1.61914	2.11423	1.6037	1.68562	0.585569
AC009362.2	0	0	0	0.589643	0	0	0	0	0	0.847888	0	0	0.305956	0	0	0	0	0
AC009474.2	0	6.58222	0	0	0	0	0	0	0	3.79609	0	0	0	0	0	0	2.52759	0
AC009502.1	0	0	0	0.161718	0.0957791	0.149088	0	0.097253	0.180404	0	0.238665	0.210951	0.0917855	0	0.293126	0	0.0963602	0
AC009948.7	0.545822	1.22339	0.241111	0.363007	0.752128	0.416422	0.29872	0.548126	0.407368	0.795715	0	0.236202	0.205215	1.02219	0.331553	0.115011	0.870255	0.118625
AC009951.1	2.67051	2.60581	2.52964	2.08992	2.44747	2.36961	2.13131	2.10333	2.70502	1.7427	2.07891	1.35005	2.39574	1.89538	2.74442	2.01443	2.14991	1.9541
AC009951.2	5.32349	9.84535	3.78555	5.90445	9.55775	3.20625	12.8034	3.67857	5.42322	8.53009	3.69026	3.46704	6.21187	7.70328	8.86305	5.23468	14.0091	5.89218
AC009961.5	0	0	0	0	0	0	0	0	2.01204	0	0	0	3.04198	0	0	0	0	0
AC009967.3	0.605636	0.350083	0.310968	0.315501	0.0936004	0.501696	0.688835	0.754418	0.603847	0.70383	0.707256	0.114461	0.440895	0.221193	0.965338	0.338393	1.18737	0.620967
AC009977.1	0	2.01049	4.81073	0	0	1.00651	3.2785	0	0	0	0	3.28638	0	0	0	0	10.1018	0
AC010150.1	0.804509	0	0	0.343143	0	0.61347	0.563169	0.209893	0	0.993414	0	0.221592	0.186264	0	0.205127	1.06471	0	0.895075
AC010240.2	0.732164	0.707878	0.568507	0.725664	0.201724	0.478542	0.188067	0.50977	0.237899	0.188692	0.70823	0.447535	0.543837	0.85082	0.414572	0.878395	0.252002	0.94756
AC010243.1	2.61488	3.42184	4.61942	2.71783	2.81269	1.00166	0.846598	0.973611	0	1.67385	0.512368	0	1.58228	1.41597	0	2.79453	2.44119	0
AC010327.2	0.519236	0.531669	0.782164	0.380806	0.439479	0.373515	0.4264	0.284835	0.274481	0.277513	0.371808	0.307026	0.352782	0.472337	0.397521	0.452634	0.194015	0.358876
AC010335.1	0	0	0	0	0	0	0	0	0.0603182	0.838521	0	0	1.00824	0.396603	0	0	0	0.305386
AC010336.1	0.861092	0.956823	0.991256	0.580807	1.0228	0.68255	0.645	0.545568	0.778226	0.479038	0.545458	0.672824	0.448423	1.06385	0.88623	0.656259	0.796041	0.685678
AC010441.1	21.4404	25.026	27.1475	14.4158	18.7071	20.6575	23.5866	23.5764	20.9552	19.6877	21.7176	18.5945	16.4397	15.9109	19.1139	13.4152	13.9489	13.4558
AC010522.1	0.670555	0	0.779624	0	0.712446	1.03522	0	0	0	0	0.800897	0	0	0	0	0	1.46556	3.12232
AC010525.1	2.4637	4.41937	2.79375	1.40247	1.8825	0.313113	1.53435	1.50278	0.784382	1.01473	1.96709	1.3582	1.71024	1.29245	0.628692	0.4348	0.855195	0.457362
AC010525.5	11.4585	6.26684	2.65753	2.02058	0	5.0482	1.09023	0	1.09342	3.06346	0	0	0	0	3.65412	2.6729	1.02754	0
AC010536.1	0.57972	0.778721	0.409021	0.493192	0.461169	0.272919	0.187779	0.262749	0.189423	0.553324	0.338376	0.134141	0.0799156	0.106583	0.165688	0.264391	0.359677	0.333347
AC010547.9	0.188423	0.370135	0.354378	0.0642124	0.34433	0.103905	0.436737	0.613461	0.219517	0.190063	0.183584	0.157218	0.31596	0.205153	0.677042	0.22811	0.265887	0.173444
AC010614.1	0.294431	0.597075	0.413453	0.288454	0.208485	0.221371	0.481595	0.403076	0.591378	0.400955	0.388767	0.0429051	0.316498	0.2177	0.137838	0.540667	0.543171	0.0451232
AC010642.1	11.1916	12.3539	13.9802	7.836	9.90617	10.5046	9.31912	7.79398	8.17986	9.67498	10.8464	9.42849	8.26352	7.5574	9.12237	9.14032	8.08518	8.14891
AC010642.2	0.311142	0.19142	0.225456	0.423218	0.249996	0.197716	0.233077	0.0505382	0.141517	0.561274	0.383089	0.277326	0.392208	0.158174	0	0.925397	0.249829	0.331578
AC010646.3	0.426853	0.514482	0.976748	1.46624	0.655714	0.659884	0.592651	0.639802	0.395191	0.261814	0.988498	1.60903	1.29739	0.231902	1.03032	0	1.48033	0.447616
AC010733.5	4.8574	4.94599	4.86017	4.88221	5.52597	3.45243	9.32568	8.77223	7.20428	8.33924	4.89401	6.27032	6.31937	13.7831	8.70727	4.06767	14.144	14.3942
AC010877.1	6.69174	4.6147	0	1.69897	0	1.86437	0	1.27599	0	0	0	2.70358	1.64622	0.194189	0	1.09634	1.90186	1.79459
AC010900.2	0.286197	0.117288	0	0.077762	0.229612	0.18186	0.1285	0.139199	0.130002	0.343931	0.0587727	0.0509773	0.135366	0	0.0472238	0.150175	0.137596	0.253856
AC010967.1	0	0	0	0	0	0	0	1.07065	0	0	0	0	0	0	0	0	0	0
AC010970.2	33360.4	31163.8	29019.2	81879.1	29001	24542.3	50115.9	52351.9	31471	39361.3	30619.6	34734.5	18833.1	31532	30503.9	40478	20319	26576.7
AC011043.1	38.2974	42.6259	40.8929	23.4147	31.7578	21.4349	21.3951	22.1241	23.006	27.944	23.1358	22.5948	16.352	12.1644	17.894	16.3926	19.1661	16.153
AC011239.1	0.152714	0.383067	0	0.256814	0.763396	0.815416	0.140787	0	0	0	0	0	0.284683	0.475566	0	0.483608	0	1.0056
AC011290.5	2.63479	1.95871	1.92836	1.59383	1.03117	2.14347	1.19491	1.21798	0.969639	0.956558	2.47078	1.41898	1.40416	1.53414	1.22687	1.48301	1.03391	0.851244
AC011294.3	1.00471	1.82436	0.944419	1.39744	1.37682	1.61086	1.59149	1.64069	1.29989	1.21219	0.935642	0.947582	1.65009	2.42007	1.6748	1.57815	1.63329	1.38778
AC011330.5	2.26694	0.29423	1.72722	0.590876	1.46429	1.08586	1.34836	0.907421	1.45856	1.36283	0.957044	1.96345	2.16175	2.07239	2.74647	1.51722	1.20427	2.31608
AC011385.1	1.03421	0.398361	0.944348	0.704872	0.811147	1.04032	1.19055	1.11025	1.176	0.852739	0.829525	1.36462	1.28497	1.37895	0.660255	0.692797	1.36104	0.984877
AC011385.2	0	0	0	0.037508	0	1.14649	0	0	0	0	0	0	0	1.37895	0	0	0	4.09916
AC011406.2	0.865422	1.69591	0	0.384906	0	0.993975	0.419862	0.965289	0.869765	0.553625	1.52499	0.982083	0	0.468182	1.37117	0	1.45274	0
AC011475.1	0	5.89514	1.37755	2.33324	7.10775	1.23486	0	2.05222	0	0	3.76144	0	6.35586	3.59546	3.06491	3.38007	2.12065	1.27023
AC011498.1	0.344592	0.637065	0.657436	0.563441	0.449946	0.628341	0.224945	0.381409	0.225662	0.200112	0.356649	0.349422	0.395307	0.797595	0.594229	0.563442	0.669865	0.341819
AC011500.1	0.237751	0.302457	0.543196	0	0.735261	1.08796	0.22358	0	0.458304	0.59068	0	0.263453	0.438387	0.752846	0	0	0	0
AC011718.1	0	0	0.262314	0	0	0	0	0.0846737	0.282807	0.317452	0	0	0	0.172487	0	0	0	0
AC011737.2	0.0651728	0	0.141869	0	0.410204	0.627459	1.06885	0	0.940303	0.772304	0.745596	0.0886882	1.09809	0	2.18277	0.908624	0	0
AC011742.3	0	0	0.590087	0.446685	0	0	0	0.561667	0	0.642076	0	0.570199	0	0	0	0.534567	0	0
AC011816.1	0	0	0	0	0.174313	0	0.320667	0	0.490695	0.425118	0.83352	0	0	0	0.175525	0.548529	0	0.19103
AC011841.1	1.52056	1.75346	2.28676	0.459332	0.998286	0.932038	1.30602	1.35228	1.05049	1.64297	1.36358	0.889098	1.52691	0.573387	0.618052	0.968937	1.36403	0.662996
AC011897.1	0.393532	0.687527	0.43291	0.479825	0.507023	0.509586	0.547699	0.632063	0.503174	0.565795	0.332891	0.256061	0.773644	0.78472	0.768719	0.699192	0.770687	0.800088
AC011933.2	1.96135	0	0	0	0	1.00439	0	0	0	0	0	0	1.18375	0	0	0	0	0
AC011999.1	0	0.159607	0	0.106005	0	0	0	0	0.177273	0	0.317909	0	0	0.0659529	0.514118	0	0.313688	0
AC012065.5	0.416595	0.54302	0.979233	0	0	0	0	0	0	0	0	0	0	0.899253	0	0.890846	1.3946	0
AC012066.1	0.570266	0.142029	0	0.189742	0	0.261069	0.833943	0.114482	0.211476	0.139351	0.69436	0	0	0.352106	0	0.600445	0	0.371001
AC012074.1	0	2.34056	3.15485	1.19175	0.480598	3.41836	2.6061	4.49449	0	5.72233	1.04967	2.5355	2.02403	0.483928	3.29882	1.90816	1.49982	0.521682
AC012313.1	0.14308	1.14868	0.39094	0.117454	0	0.0545578	0.064629	0.281371	0.130963	0.604344	0	0.0768119	0.539507	0.58424	0.711561	0.150371	0.41766	0.153354
AC012314.1	0.8098	0.356522	0.293357	0.324241	0.17204	0.28202	0.36518	0.131294	0.0806839	0.258721	0.710586	0.208155	0.687989	0.490353	0.418826	0.353457	0.361751	0.300037
AC012358.4	1.05223	1.13719	1.68803	1.81531	2.50729	2.63163	2.86839	1.83778	2.93909	1.3643	2.23219	1.70743	2.62989	2.98957	2.53906	2.16363	1.53363	1.92324
AC012363.10	1.71803	0	0	0.737275	0	0	0	0.924641	0	0	0	0	0.79648	0	1.752	1.86938	0	0
AC012363.7	0.123036	0.15347	0	0.20514	0	0.281566	0	0.371696	0.458013	0.149841	0.299032	0	0.575787	0.126967	0.247266	0.259474	0.245798	0.133887
AC012363.8	0.387105	0	0	0.160088	0.0948079	0.221439	0.175956	0.577546	0.178582	0.117289	0	0	0.272696	0.19861	0.0967332	0	0	0.208992
AC012414.1	0.704848	0.5855	0.910264	0.146655	0.173966	0.179221	0.64429	0.47197	0	1.33993	0.357252	0	0.0550192	0.242175	0.353745	0.12383	0.468036	0.0638123
AC012454.4	0	0.4338	0.224646	0.0565317	0.392366	0.257524	0.10023	0.135416	0	0.245615	0.0838968	0.0728123	0.0636964	0.634506	0.348804	0.569295	0.202211	0.366039
AC012485.1	0	1.92294	0	0	0	1.25054	2.75711	0	1.19577	6.43866	1.95309	5.37528	4.84523	0	0	10.6934	0	1.36865
AC012512.1	0.647826	0.67143	0.596047	1.34406	1.27471	0.576612	1.57527	2.26737	1.49996	0.524566	0.789467	2.80278	0.101272	0.444285	0.324517	1.13745	0.535105	0.467975
AC012513.4	0.338128	0.138801	0.613296	0.736858	0.653077	0.472711	0.405726	0.550327	0.205344	0.339133	0.415983	0.241482	0.798659	0.573501	0.33532	0.473379	0.544207	0.601346
AC012615.1	17.625	13.6427	19.0408	7.05592	10.2562	9.19912	8.37419	9.75616	8.14502	9.47387	6.15055	4.9195	13.2613	8.14523	8.60715	5.18104	7.76297	5.57172
AC013267.1	0	0	0	0	0	0.775238	0.909413	2.00855	0	0	0	0	0	0	1.00455	2.19268	1.90186	0
AC013268.3	0.206338	0.279094	0.281055	0.184387	0.268617	0.173025	0.20739	0.081997	0.241566	0.0586284	0.405691	0.361161	0.33988	0.0582328	0.192479	0.0510855	0.0546761	0.194708
AC013399.3	0	0	0	0	0.327876	0.237583	0	0.352338	0	0	0	0	0	0.518844	0	0	0	0
AC013429.5	0	0.235526	0	0.156923	0	0	0	0.377308	0.175046	0	0	0.102378	0	0	0.379357	0.099893	0.373794	0
AC013437.4	0	0	0	0	0	0	0	0	0	0	0	0	0	0	1.66872	0	0	0
AC013437.7	0	0.380921	0	0	0	0	0	0	0	0	0	0	0	0	0	0.631067	0	0
AC013439.4	0.0504787	0.124188	0.274224	0.0411802	0	0.0384919	0.0907214	0.0491646	0.0458988	0.121383	0.0621664	0	0.143197	0	0.150007	0	0.0486046	0
AC013444.1	0.33056	0.478675	0.194788	0.14621	0.0862515	0.206213	0.026866	0.0290026	0.162904	0.288007	0.11143	0.256049	0.598477	0.486695	0.266847	0.126015	0.0859363	0.127293
AC013470.8	0	0	0.280143	0	0	0.186647	0	0	0	0.304478	0	0	0.22543	0	0.251557	0.25979	0	0.826651
AC013474.4	0.184535	0	0.302574	0.0758344	0.358853	0.140211	0.33318	0.0926639	0	0.226859	0	0.197785	0	0.20428	0.183557	0.098537	0.186921	0
AC015660.1	0	0	0	0	0	0	0	1.24657	0	0	0	0	0	0	0	0	0	0
AC015688.3	0	0	0	1.10531	0	0	0	0	0	0	0	0	0	0.0104249	0	0	0	0
AC015726.1	0	0	0	0	0	0	0	0	0	0	0	0	0	0	0	0	0	1.29821
AC015815.1	11.1921	0	5.26315	0.0768402	0	0	2.80016	2.57436	1.34176	0	0	10.0842	0	9.60717	1.79336	0	0	0
AC015815.2	8.07471	0	3.61991	4.27951	2.76005	1.3571	0	6.03526	1.44671	2.05725	0	3.6672	0	1.68519	1.55294	0	1.89069	3.74354
AC015815.5	1.10865	2.31431	1.82546	0	0	2.13668	0	0	0	0	2.23127	0	7.67434	4.81236	1.52651	0	4.97466	0
AC015815.6	4.03735	20.8023	1.81666	1.46611	0	1.36659	6.40634	0	4.19517	4.22743	4.18037	0	6.9508	2.08601	1.59293	2.6354	5.21927	3.84336
AC015815.7	0	0	0	2.58328	1.17648	2.50102	0	0	0	0	0	0	0	0	0	0	0	0
AC015922.7	0	0	0	0	0	0	3.37367	0	0	3.23828	1.86392	1.2972	1.234	1.18215	1.27483	0	4.13458	2.95775
AC015987.2	0	4.10795	9.60506	5.5775	5.69361	4.31116	3.41637	4.8431	0.0785123	0.0467438	10.297	3.47504	0.210646	3.66727	9.55933	5.94886	2.01548	2.03537
AC015989.1	0	0	0	0	0	0	0	0	0	0	0	0	0	2.36728	0	0	0	0
AC016559.1	0	0	0	0	1.15246	2.99177	0	1.08722	0	1.50829	0	0	4.90304	0	1.22348	0	0	0
AC016586.1	1.29259	1.9496	1.95309	1.12743	1.56921	1.86161	1.84342	2.19064	1.23054	1.12789	1.8014	1.20597	2.59831	2.75536	1.95775	2.20026	2.48157	1.47269
AC016697.2	0.278709	0.348753	0	0	0.138656	0	0.384211	0.424223	0.260641	0	0	0	0.390397	0.144267	0.140454	0.588066	0.421136	0
AC016700.6	0	0	0	0	3.935	0	0	0	1.2245	0	0	0	0	0	0	0	0	0
AC016712.1	0.372326	0.734639	0.356644	0.637363	0.885313	0.760087	0.231415	0.417903	0.559937	0.502954	0.819008	0.378051	0.466265	0.545947	0.921944	0.557877	0.366975	0.707486
AC016734.1	0.218212	0	0.0786314	0.0594954	0.0697394	0.194282	0.107347	0.140624	0.0755581	0.262283	0.179608	0.232439	0.504164	0.0747177	0.179769	0.317713	0.10484	0.11591
AC016739.1	0.119037	0.343573	0.564943	0.163241	0.11591	0.0605222	0.215478	0.0391536	0.0728166	0.191804	0.194428	0.042668	0.0747241	0.0405702	0	0.375483	0.03876	0.127876
AC016739.2	0	1.40197	0	0	1.15069	1.22007	0	0	0	0.682748	0	0	0	0	0.560572	0.568348	0	0
AC016745.1	11.0522	9.45895	10.0042	7.66023	8.1117	13.6442	9.52099	9.18202	10.1827	8.70323	8.19366	7.70314	8.79797	10.2537	8.60951	8.81907	16.5127	6.59353
AC016773.1	3.16729	2.69718	3.26128	1.36869	2.33546	1.32274	1.20759	1.13031	1.17878	1.49415	1.67163	1.00199	1.37137	2.06052	2.03581	1.43509	1.22653	1.24274
AC016894.1	0	0	0	1.25128	0	0	0	0	0	0	0	0	0	0	0	2.29371	0	0
AC016906.1	0	0	0	0	0	0	0	0.324119	0	0	0	0	0	0	0	0	0.972073	0.340281
AC016909.2	0	0	0	0	0	0	0	0	0	0	0	0	1.32528	0	0	0	0	0
AC017028.1	0.99606	0	0	0	0	0	0	0	0.973086	0	0	1.09207	0	0	0	0	0	0
AC017078.1	0	0.575221	0	0	0.944629	0	0.426841	0.982515	0	0.562821	0	0	0.39864	0	0.464575	0.469502	0	0
AC017079.3	0	0.408754	1.47362	0.27761	0	0.484141	0.302431	0.692409	0.623113	1.19753	0.747525	0	0	0.67779	0.660635	0	0	0.362965
AC017081.1	1.31335	0	2.3119	0	3.72726	0.494435	0	2.77521	0	1.51307	3.64518	0	4.19059	3.01992	0.716078	3.9563	1.88991	0
AC017083.2	0.887493	0.28168	0	0	0	0	0.208046	0.233675	0	0.274848	0	0	0	0	0	0	0	0
AC017104.2	1.1387	2.30454	0.434196	1.65565	1.88842	2.26544	0.758867	2.21252	1.50508	2.63843	2.73753	3.34041	0	1.88843	2.09823	2.43059	2.46132	1.59608
AC018442.1	0.164581	0	0.0592239	0.222261	0.23597	0.418281	0.318995	0.581733	0.619066	0.295615	0.44096	0.262801	0.520466	0.333699	0.297552	0.431277	0.443934	0.464415
AC018462.3	0.272454	0.896066	0.448194	0.575644	1.37831	0.496029	1.11976	0.580415	0.995895	0.643468	0.513251	0.461761	0.107754	1.19976	0	0.791428	0.834233	0.395805
AC018463.4	0.0782029	0.284513	0.0849385	0	0.149393	0.12061	0.490577	0.226532	0.212579	0	0	0	0	0.547709	0	0.24137	0	0
AC018512.1	0	0	0	0	0	0	0	0	1.80417	0	0	0	0	0	0	0	0	0
AC018630.1	0	0	3.34271	3.15723	1.77106	1.02691	0	1.63393	1.06969	0.778724	2.79105	0.639585	1.2192	1.74113	0.622555	2.03363	0.524952	1.45276
AC018630.2	0	0	3.34271	3.15723	1.77106	1.02691	0	1.63393	1.06969	0.778724	2.79105	0.639585	1.2192	1.74113	0.622555	2.03363	0.524952	1.45276
AC018634.9	0	0	0	0	0	0	0.66493	0	0	0.877127	0.815146	1.17427	0	0.372233	0	0.369584	0	0
AC018638.1	0	0	0	0	2.07973	0	0	0	0	0	1.42911	0	0	0	0	0	0	0
AC018692.1	2.70275	0	0.450631	0	0	0	1.98691	0	0	0	0	0	0	0	0	0	0	0
AC018692.2	0	0	1.37755	0	0	0	0	0	0	0	0	0	0	0	0	0	0	0
AC018692.4	2.70275	0	0.450631	0	0	0	1.98691	0	0	0	0	0	0	0	0	0	0	0
AC018696.2	0.739306	0	0	0.208096	0.226238	0.431394	0	0.11454	0.110823	0.139695	0.411455	0.37362	0.338516	0	0.114372	0.144143	0.370943	0.130708
AC018696.5	2.31954	1.36854	3.14745	3.71958	5.59454	2.01712	3.96309	1.35348	8.51069	8.15843	3.54855	3.13058	0.911887	0	0	0	0	0
AC018696.6	6.23008	7.31714	2.9777	6.61045	6.3913	2.61058	9.71486	7.6489	3.97521	14.7666	7.29145	2.26259	3.571	7.70617	1.25461	5.42007	6.18938	4.94203
AC018696.7	5.35727	0	0	5.988	7.98495	2.25685	6.95626	2.6068	1.8027	2.46493	1.04045	0	1.72262	0.859213	11.4841	1.69481	0.53454	0
AC018738.2	0	0	0	0	0	0	0	0.537736	0	0.99863	0	0	0	0	0	0	0.0554495	0
AC018755.1	0.206289	0.0845359	0.14891	0.140005	0.200378	0.399536	0.343461	0.670685	0.0936391	0.412773	0.0852522	0.109939	0.652083	0.527994	0.340309	0.181632	0.131362	0.0364949
AC018755.2	2.70116	4.33373	3.39117	4.31874	4.58333	2.67789	2.86435	3.64531	1.60503	3.09458	4.06277	3.33263	2.9939	4.13273	6.30872	3.76051	2.36072	4.12072
AC018804.6	2.40811	1.37972	1.13287	1.34235	0.442458	0.714248	0.716975	1.8326	0.18797	1.61575	0.382329	2.03304	1.63264	1.62075	0.649245	1.47583	0.970194	0.636303
AC018867.2	7.12212	10.9995	13.4957	5.52045	2.69944	18.317	6.71342	8.65936	10.7576	7.40365	8.72982	13.0411	6.03233	16.9261	9.03354	21.8085	18.5658	3.04864
AC018892.3	0.571071	0	0.252624	0	0	0.087122	0	0	0	0	0	0	0.3211	0	0	0	0	0
AC019070.1	0.323489	0	0	0.0530026	0.0626673	0.049338	0.350081	0.190255	0	0	0	0	0	0	0.0642648	0.0679667	0	0
AC019080.1	1.45355	0	0.424608	0.963114	0.774013	0.83396	0	0.803429	0	0.920708	1.28141	0	0.661584	5.08667	1.14248	0	0	0.420316
AC019084.7	0	0	0.331141	0	0	0.218652	0	0.620239	1.39893	0	0	0	0	0	0	0.914317	0	1.30455
AC019097.7	0.852051	1.692	0.814078	0.434539	0.931365	1.35722	0.85743	1.0589	0.891136	0.252709	0.520727	0.569191	0.886349	1.30746	0.83818	0.441248	1.14727	1.84551
AC019109.1	0.218776	0.19541	0.296409	0.35814	0.386605	0.604635	0.4987	0.301272	0.205859	0.33646	0.330844	0.400694	0.323098	0.327707	0.489374	0.306185	0.253096	0.350934
AC019171.1	0	0	0	0	0	0	0	0	0.459029	0	0	0	0.53076	0	0.00143312	0	0	0.233551
AC019181.3	0	0	1.65894	1.26191	1.50748	2.77586	0	0	2.1783	3.69039	2.59383	1.61992	0.652219	1.50923	0	0.771516	0	0
AC019206.1	3.87815	1.56248	8.00243	1.02448	0	5.06904	0	4.3578	1.07015	3.09321	3.69111	2.5405	8.56363	1.16774	4.85313	4.04153	4.13836	1.39966
AC019294.1	0	0.3045	0.107571	0.161537	0.0477032	0.0755167	0	0.144621	0	0	0	0	0	0	0	0.259858	0.142968	0.0527335
AC019319.1	0	4.54463	3.65668	0	2.40861	4.06303	2.67296	5.41443	0	1.80894	1.67262	4.74462	3.83393	1.14459	5.74614	1.31739	1.05272	1.45806
AC020550.7	0	0	0	1.20948	0	2.21201	0	0	0	1.7366	0	0	6.66639	0	0	0	0	0
AC020629.1	33.8628	31.2811	53.7713	18.6651	16.688	27.7747	18.0627	17.4883	22.1986	40.3504	36.9895	15.1288	40.5963	46.9637	27.9782	33.6232	27.3895	19.5706
AC020766.1	0	1.31709	0.257773	0.134323	0.157383	0.26907	0.229246	0.0511579	0.15291	0.393953	0.196683	0.693046	0	0	0	0.0662243	0	0
AC020907.1	0	0.0602293	0	0.0798744	0	0.0746926	0.263967	0.762713	0.311585	0.35322	0	0.0523553	0.23161	0.49767	0.242502	0.205612	0.471234	0.3129
AC020907.2	0.759636	1.01934	1.14933	0.365364	0.658548	0.675791	1.15733	0.715274	0.372456	0.570423	0.277333	0.390739	0.821203	0.867766	1.37535	0.821443	0.631246	0.361082
AC020910.2	0.926207	0.741588	0.741685	0.949842	1.12135	0.92117	0.866262	1.01511	0.912488	0.628292	1.5402	0.730577	0.648286	1.71558	1.8313	0.63364	1.11881	1.24036
AC020922.1	0.896065	1.24884	1.82291	1.15931	1.06303	0.598148	1.50451	1.61985	0.855995	0.419867	0.440837	0.665688	0.867397	0.670491	1.06751	0.855123	0.670177	0.847798
AC021106.1	0.285972	0	0	0	0	0	0	0	0	0	0.34628	0.155738	0	0	0	0	0.144309	0.156472
AC021860.1	2.4801	1.62197	2.12534	1.44718	1.68249	1.66501	2.03364	2.10035	1.77123	1.63088	1.37278	1.77042	2.13507	2.97857	3.16155	1.63457	1.51775	1.75984
AC021876.4	0	2.47688	0	1.68293	1.01925	0	0	1.05836	0	1.212	0.554565	1.07643	1.70829	1.02037	1.4957	0.50403	0	0.552307
AC022210.2	0.371489	0	0.204006	0	0	0.0707718	0.0842708	0.0921309	0	0	0	0.200103	0.0872231	0	0.0926807	0	0	0.100076
AC022400.1	8.45362	27.1666	15.5241	13.5208	18.4699	20.1693	9.66997	18.5463	6.05597	23.5279	9.59843	13.5081	11.0818	9.15032	10.6822	11.7815	21.5253	3.54877
AC022400.2	0.314534	2.09984	0	0.758593	0.601785	0.650529	0.865686	2.12708	0	0.374907	0	0.325207	0.492867	0	0.328695	0.58937	0	0.357069
AC022431.1	0	0.361761	0	0	0.293689	0.648943	0	0.604385	0.273816	0	0.335236	0	1.0361	1.49715	0	0.299815	0.302427	0
AC022498.1	0.336785	0.150563	0.3812	0.262516	0.119257	0.240622	0.21477	0.282356	0.134829	0.322241	0.426123	0.248354	0.238179	0.333937	0.206034	0.244694	0.108616	0.215579
AC022532.1	0.571399	0.4346	0.41335	0.247552	0.321959	0.256264	0.421212	0.162443	0.760501	0.20155	0.359351	0.33318	0.958896	0.44259	0.464816	0.342002	0.288364	0.108575
AC022555.1	0	0	0	0	0	0	1.37856	0	0	0	0	0	0	0	0	0	0	0
AC022558.1	24.019	20.7699	37.4119	21.0847	19.815	22.4398	21.6404	10.6659	29.4296	28.2163	32.5043	11.9912	31.5647	56.7723	17.85	20.0952	22.2894	22.4255
AC022819.2	0	3.93009	2.75509	0	0	0	0	0	0	0	0	1.32166	0	0	0	0	1.95508	0
AC023271.1	0.119097	0	0.129727	0.535808	0.230294	0	0.107267	0.174706	0	0.0717112	0.0732185	0.191362	0.449888	0.06064	0	0.125076	0.0575964	0.127204
AC023271.2	0	0	0	0	0	0	0	0	0	0	0	0	0.459673	0	0.256816	0.265095	0	0.562843
AC023632.1	0.312158	0.267298	0.203582	0.31107	0.215643	0.460336	0.202862	0.274039	0.282474	0.346854	0.538602	0.24307	0.240229	0.365157	0.124803	0.392721	0.306172	0.331677
AC024067.1	1.14761	0	0	3.90298	0	2.78868	1.05645	3.20842	2.10026	12.8148	0	0	1.12491	1.09568	1.14765	1.29991	4.10046	1.31943
AC024580.1	3.13802	3.90301	5.25706	4.93936	7.13336	5.03578	7.4994	7.46707	6.11366	3.15443	5.67001	5.6181	6.08942	7.23581	7.80583	3.87587	4.50528	7.62179
AC024937.2	2.14043	2.81275	0	0	0.579211	0	0	0	0	0	2.5232	0.610442	0.482279	0	0	0.571973	0	0.626287
AC024937.6	0.539608	1.01948	0.589025	0.78689	0.611511	0.512277	0.406982	0.610208	0.238824	0.726051	0.0745916	0.83962	1.09451	0.785895	0.548328	0.633858	0.247987	0.429859
AC024940.1	0.25245	0.398163	0.234158	0.498037	0.449506	0.702183	0.48436	0.80269	0.881409	0.562259	0.667927	0.538379	0.595092	1.05995	0.997477	0.832073	0.655106	0.903235
AC025278.1	0.418773	0.0402952	0.0735911	0.166492	0.067366	0.12671	0.226312	0.20341	0.0873772	0.116684	0.122152	0.107742	0.353832	0.132767	0.211795	0.298959	0.273653	0.18623
AC025287.1	0	0	0	0	0.783971	0	0	0	0.2439	0	0.299749	0	0	0	0	0	0	0
AC025627.7	0.663123	0	0	0	0	0	0.316829	0	0	0.418341	0	0	0	0	0	0	0	0
AC026202.1	0.461305	1.2487	1.16254	0	0.736826	0.919862	0.810252	0.2254	0.272789	0.378793	0	0	0	0.975797	0	0.975799	0.320529	1.04024
AC026310.1	0.0236862	0.121778	0.0759969	0.0189394	0.134086	0.125336	0.0208895	0	0.0637201	0.0560519	0.14472	0.0251272	0.0222073	0.153475	0	0.0248769	0.133916	0.0250291
AC026369.1	28.0019	64.0272	27.8328	34.711	38.6514	24.8108	25.6582	24.2709	26.6674	44.5514	17.7497	23.0893	22.8262	62.2537	38.9915	38.1161	32.215	38.4612
AC026407.1	0	0	0	0	0	0	0	0	1.07015	0	0	0	0	0	0	0	0	0
AC026703.1	0.299064	0.497567	0.795314	0.581024	1.26762	0.644824	0.596759	0.553979	0.657235	0.0738273	0.195213	0	1.02289	0.292479	0.169488	0.0556191	0.16671	0
AC026740.1	8.99213	4.94989	8.33493	3.30146	2.1063	2.57199	2.32551	0.815106	1.51107	3.71878	2.74266	1.76597	2.10986	1.88946	0.715722	0.645528	1.41365	1.21561
AC027228.1	0.0982458	0.302054	0	0.240349	0.0946339	0.0374578	0.132382	0.143445	0.178588	0	0.0605113	0.157539	0.0464593	0.149751	0.0486465	0.103113	0.0472674	0.209231
AC027307.3	0.715773	0.726872	1.03695	0.722684	1.02479	1.37074	1.39064	1.55462	0.965541	1.55865	1.30406	0.793436	0.670576	0.549894	0.583786	1.05336	1.20325	1.20619
AC027309.1	0	0	0	0	0	0	1.09592	0	0	0	0	0	0	0	0	0	0	0
AC027612.3	0	0	0.0572174	0.0859262	0	0.0802666	0	0.10262	0	0	0	0	0.149256	0.272591	0.260779	0.278713	0.202923	0
AC027612.4	0.654466	0.862376	1.13984	0.188862	0.399595	0.0707482	0.395639	0.716092	0.380794	0.415275	0.086601	0.223347	0.110174	0.094313	0.212985	0.412973	0.352762	0.613554
AC032027.1	1.66678	3.32538	0.854952	0	2.98349	1.05166	1.1199	3.66703	0.526721	4.7104	0	8.14388	0	0.377679	0	5.65193	4.49319	2.84773
AC034198.7	0	0	0	0.872611	0.984712	0	0	0	0	0	0	0	0	0	0	0	0	0
AC034228.7	0.323477	0.307025	0.129606	0.322447	0.290347	0.281657	0.676033	0.445898	0.601657	0	0.332259	0.386201	0.498955	0.538028	0.65791	0.462813	0.390049	0.621811
AC034229.1	0	0	0.667951	1.01355	0.611772	0.871234	0.553018	2.55347	0	0	1.34206	0.6493	1.5377	0	1.20038	0	4.43369	0
AC037459.4	1.23585	0	0	0	0	1.29015	0	0	0	0	0	0	0	1.24614	0	0	0	0
AC040160.1	0	0	0.00285488	0.157859	0	0.209538	0	0.021858	0.132069	0	0.0583057	0.0530249	0.338288	0.195869	0.124626	0.0594081	0	0
AC040977.1	195.973	262.412	271.308	133.802	197.852	167.336	278.409	246.085	263.346	193.411	238.397	216.332	218.533	199.201	242.972	204.765	199.736	209.3
AC051642.1	0	5.084	0	7.36926	0	1.93764	2.1742	6.29868	1.81808	0	0	6.46286	0	3.91495	2.10611	9.1193	4.84337	0
AC055736.1	0	0	0	1.2332	0	0	0	0	0	0	0	0	2.74067	0	0	0	0	0
AC055811.5	0	0.0991342	0	0.197842	0	0.0611117	0.145079	0.553681	0.0735435	0	0	0	0.0754433	0	0	0.337028	0	0.172201
AC061975.1	4.05609	4.42877	3.55964	0	0	0.912962	0	0	0	4.03383	0	0	4.5757	1.56947	0	1.79718	0	0
AC061975.10	1.80403	4.25435	1.57527	4.11986	4.14315	3.83827	2.5787	5.69647	3.83042	1.88893	2.21168	1.58361	7.54379	5.84191	4.38442	1.65965	8.40048	1.33226
AC061975.3	1.71096	6.40672	0	1.33762	0	2.33329	0	0	0	1.83027	0	0	0	1.38563	0	1.60072	0	0
AC061975.4	0	0	0	2.57787	0	0	0.660307	0	4.63539	0	0	0	0	0	0	3.58542	2.25544	4.98511
AC061975.5	12.3605	2.22547	1.67995	2.74657	0	5.30153	2.5787	2.47877	3.80097	0	4.42337	2.11994	12.0865	7.57158	0	1.65965	7.20041	4.57247
AC061975.6	0	2.65557	0	0	0	0	0	0	1.35672	0	0	0	0	2.80665	1.45349	0	0	0
AC061975.7	7.01363	5.14166	0	0.709298	3.79136	6.4073	3.82594	2.37522	3.68428	5.73122	4.86359	0	2.15525	1.99231	0	1.83045	3.36875	4.98462
AC061975.9	0	0	0	4.72915	0	8.60181	0	2.68254	4.15513	0	0	2.32296	0	0	8.6446	3.19437	6.42899	0
AC061992.1	0	0	2.40403	0.443918	0.933661	0.679226	0	2.57598	0.580649	1.11806	0.350668	0.664367	0.814928	0	3.38886	0.315533	0	0.338164
AC063976.2	0	3.63005	0	0	0	0	0	0	0	0	0	0	0	0	0	0	0	0
AC063976.7	0.892572	1.13905	0.981564	0.626435	0.650915	0.617955	0.589655	0.937416	0.712133	0.731014	0.803927	0.371645	0.697013	0.811011	1.23995	0.876125	1.09284	0.63819
AC063979.1	0	0	0	0	0	0	0	0	0	0	0	0	0	0	0	1.31644	0	0
AC064836.3	0.112279	0.138618	0	0	0	0.339837	0.101652	0.892443	0.309804	0.406094	0.271272	0	0.208839	0	0.33499	0.70417	0.110593	0
AC064850.4	0.260528	0.160066	0.376673	0.282793	0.375661	0.132437	0.272648	0.252944	0.275903	0.0521413	0.26771	0.370933	0.164401	0.396648	0.214763	0.0911638	0.0833273	0.0923205
AC064852.5	0.118889	0.148178	0.131656	0.396013	0	0.36276	0.217384	0.836441	0.110508	0.144683	0	0	0	1.10323	0.238736	0.125332	0	0
AC066692.3	0	0.319964	0	0	0.259871	0.574115	0	0.535144	0	0.312533	0.298292	0.27874	0	0	0.774554	0	0	0
AC067940.1	0	0	1.78231	0	0	0	0	3.43926	0	0	0	0	0	0	0	1.69029	1.65713	0
AC067945.3	0.690923	1.03724	0.153863	0.231432	0.412299	0.105409	0	0.280287	0.129178	0.506239	0.16747	0.150364	0	0.429064	0.139243	0.291574	0.278232	0
AC068134.10	2.98351	4.78867	2.19458	2.80272	2.56906	2.70141	1.83943	3.82465	1.84333	3.37197	2.44894	0.827298	1.65435	3.32099	1.53341	3.71206	2.3848	2.4201
AC068279.1	0	4.39029	2.9777	0	0	7.83175	4.85743	5.73667	1.98761	0	0	1.69694	0	0	1.25461	0	1.85681	0
AC068279.2	0	0	0	3.30523	0	3.78823	6.87388	0	0	4.77634	0	1.68261	1.80849	2.16199	4.55132	3.03552	0	3.9872
AC068279.3	12.7839	13.029	12.829	13.1547	14.4673	15.6154	11.9868	11.3831	11.7955	11.5827	10.8773	12.5106	7.85062	8.04832	7.21396	7.36675	9.07157	9.21658
AC068522.4	0.531421	2.09151	1.88004	0	0	1.62515	1.03467	0	0	0	0	0.6062	0	0	0.560771	0	0	1.24322
AC068533.7	5.06668	2.3964	3.04662	1.76796	1.46038	3.30433	1.86481	2.63578	1.67029	1.30759	2.39926	2.75537	3.90659	1.71481	1.21216	1.97754	1.7284	2.45534
AC068620.1	0.780033	0.664195	1.20493	2.02699	0.270144	0.803965	0.737018	0.835065	0.252045	0.972706	0.3088	0.868102	0.238993	1.65337	1.87618	0	1.66643	0.301728
AC068657.2	1.48296	0	0.857521	0	0.777019	0.572731	3.68924	0	0	0.951156	2.8489	0.834112	2.71097	1.55666	0	0.800472	0	0
AC068831.11	1.90899	0	0	0	0	0	0	0	0	0	0	0	0	0	0	0	0	0
AC068896.1	28.0102	8.66978	9.01552	0	7.28782	6.33855	3.63951	2.67532	15.4827	1.41626	3.23576	0	4.57756	1.11257	12.2225	1.68908	4.10191	11.371
AC068987.1	0.882234	1.33086	1.23653	0.69424	0.782163	0.417205	0.623615	0.654205	0.501674	0.477696	0.315472	0.689697	0.90111	0.760458	0.708897	0.762873	0.513432	0.306006
AC069200.1	9.51618	4.72528	3.90366	2.64707	8.77759	8.54706	7.23976	1.46326	19.1785	8.45516	11.0476	0	3.53492	7.83711	2.04479	5.05842	14.694	14.4272
AC069213.1	0.250827	0.604237	0.741963	0.125953	0.194897	0.0737304	0.332612	0.480303	0.148137	0.0834353	0.0724481	0.0661683	0.734207	0.501654	0.970506	0	0.129303	0.220543
AC069257.6	14.3573	0	0	7.47423	2.6481	4.56757	2.29069	1.17218	6.13918	7.18753	4.13332	5.79892	7.06615	6.88847	4.05514	4.57626	1.14342	1.61678
AC069282.6	7.44126	14.7878	11.9686	4.10711	8.66188	7.37919	8.64789	10.6041	10.0663	8.93528	6.48266	9.19424	8.45873	10.8884	11.5413	4.91918	9.59097	7.42343
AC069547.1	0.412054	0.55157	0.162208	0.334864	0.431194	0.742621	0.40262	0.181361	0.0678449	0.314545	0.277438	0.119863	0.851696	0.759496	0.518173	0.471456	0.78843	0.0795074
AC069547.2	0	0	0	0.0619776	0.109739	0.145348	0.170766	0.0369273	0.103596	0.137215	0	0	0.0722281	0.193272	0.113023	0.159949	0.036486	0.16187
AC072052.7	0.741478	0	0	0	0.777019	0	0	0	0.750014	0	0	0	0	0	0	0	0	0
AC073052.1	0	0.541983	0.481126	0.180841	0.428802	0.415503	0.894127	0.435882	0.10091	0.264642	0.530811	0.824846	0.715062	1.23281	0.873178	0.344267	0.648107	0.354107
AC073063.10	1.56831	2.67774	0	0.119537	1.13807	0.435035	0.655683	0.289786	0.934279	2.09508	0.519022	0.780483	0.931547	0.296036	1.58168	0.452891	0.863169	1.71601
AC073065.3	0.547675	0.799006	0.810438	0.427557	0.506123	0.428819	0.362678	0.626919	0.556011	0.276543	0.550951	0.727668	0.472704	0.471272	0.798896	0.224187	0.307049	0.352508
AC073069.2	0	1.39698	0	0.947809	0	0.208095	0	0.293408	0	0.340875	0	0	0	0	0.281927	0	0.293014	0
AC073107.1	1.04119	1.31781	1.57179	1.11444	0.727335	0.921924	0.751345	0.77919	0.72909	0.845502	0.95422	0.644341	1.22967	1.29078	1.06115	1.1622	1.05836	0.882943
AC073135.7	0	1.59166	0	0	0	0	0	0	0	3.124	0	0	0	0	0	0	0	1.45555
AC073264.6	0	0	0	0	0	0	0	0	0	0	0	0	0	0	0	0	0	8.12088
AC073325.2	0	0	0	0	0	0	0	0	0	0	0	0	0	0	0	0	0	1.67341
AC073333.1	1.92165	4.35082	4.9439	2.22982	3.91453	5.2768	7.73765	4.85662	8.6523	7.89002	5.02436	6.16103	11.5233	15.6155	10.7125	7.00171	7.07597	7.47443
AC073410.1	0.601555	0.942754	0.672138	1.01101	0.600904	1.03242	0.692804	0.613537	0.5645	0	0.727452	0.164044	0.280439	0.312066	0.15189	0.793714	0.761525	0.659738
AC073415.2	19.7354	4.02727	26.1882	12.4697	6.63596	4.73691	1.18045	3.49569	3.70747	16.1435	2.13817	4.42631	5.81265	4.12839	1.38646	1.55073	0	3.25866
AC073464.10	0.084844	0.249394	0.141248	0.101177	0.214275	0.11833	0.234217	0.349224	0.16414	0.130007	0.0774449	0.179912	0.141853	0.109142	0.42041	0.189862	0.205701	0.0464567
AC073465.1	0.48479	0	0.277208	0	0	0	0	0.25755	0	0	0	1.61307	0	0.256072	0	0.257204	0.77032	0
AC073657.1	20.4797	4.02153	4.23345	6.25612	0	2.21183	5.89479	1.58587	0	13.817	10.0757	2.72679	9.78135	6.29954	3.13178	4.80681	11.5858	6.09897
AC073850.6	0	0	0	0.88962	0	1.65433	0	0	0	0	0	0	4.98547	11.1255	7.388	9.30371	2.91587	2.35253
AC073940.1	0	0	0	2.39311	0.918065	0	0.31262	0	1.3035	4.92417	6.05483	1.96424	2.32991	6.38744	0	3.05279	2.53673	1.45688
AC074008.1	0	0.0996267	0.61753	0.198833	0.0784404	0.245643	0.43741	0.0794984	0.0739124	0.29196	0.0986204	0.17323	0	0	0	0.254014	0.0787037	0.173063
AC074019.2	0.0615667	0.104039	0	0.0592118	0.26571	0	0.056595	0.311271	0.172294	0.182959	0.266937	0	0.273946	0	0.0599653	0.0728582	0.116451	0.128326
AC074091.13	0.0786321	0.327261	0.0618091	0.154839	0.146571	0.159499	0.0514755	0.0364966	0.154403	0.117333	0.141188	0.0407468	0.0541447	0.0771372	0.0748239	0.179949	0.112295	0.0401095
AC074117.13	1.78107	0.922338	0	0.314229	1.51557	0.544684	0	0	0	2.25509	0.418483	0	0.973227	3.4465	0.372799	0.379651	0	0.822742
AC074212.3	0.0595373	0	0.0427586	0.176494	0.151349	0.121046	0.176973	0.343204	0.160863	0.213593	0.147447	0.210954	0.169635	0.441034	0.254048	0.187133	0.244705	0.0838179
AC074338.4	4.30699	0	4.39906	3.39035	0	1.07886	5.90294	2.2192	1.12227	0	5.70737	1.3963	0	0	0	1.45775	2.12362	0
AC074367.1	0.0571371	0.211124	0.0621948	0.140112	0	0.0871412	0.15429	0.223266	0.0520617	0.206333	0.140567	0.0611756	0.107954	0	0	0.0599967	0.0551978	0.18295
AC074375.1	0	0	2.66748	0	4.67	0	1.09592	0	0	0	0	0	0	0	3.63985	0	0	0
AC074378.1	0	0	0	0	0	0	0	0	0	0	2.09186	0	0	0	0	0	0	0
AC079210.1	1.83278	1.48403	1.12806	1.20086	0.961658	1.85522	1.65065	2.15789	1.30635	1.41406	1.62559	1.26623	1.55017	1.37683	1.33938	1.37436	1.25506	1.30918
AC079250.1	0	0	0.62063	0	0	0	0	0	0	0	0	0	0.34097	0	0	0	0.566561	0
AC079325.6	0.205308	0	0	0.175308	0.627501	0.469669	0.191793	0.429367	0.392191	0	0.245886	0.452732	0	0	0	0	2.77938	0.914725
AC079354.1	0.713414	0.942433	0.82796	0.487587	0.668635	0.743065	0.69148	0.711769	0.670286	0.697571	0.653595	0.541857	0.542242	0.721727	0.666744	0.690473	0.912921	0.643215
AC079602.1	0.110108	0.205678	0.218743	0.0642256	0.113072	0.136387	0.186757	0.257877	0.203131	0	0.0940388	0.225249	0.160733	0.36888	0.22983	0.210712	0.0232894	0.175878
AC079741.2	0	4.56181	0	0	0	0	0	1.06389	0	0	0	1.20174	3.50287	0	0	0	0	0
AC079753.4	2.76179	3.00369	2.78293	3.01363	1.59089	1.58998	1.32897	2.43711	1.74012	1.65236	1.24566	1.52738	2.29284	2.77619	1.60804	1.74251	1.9498	1.45851
AC079781.5	6.05603	7.08738	5.42986	1.4265	9.66017	6.59782	2.96177	1.2409	11.1871	16.458	10.4509	8.58835	0	1.68519	0	0	1.26073	3.5234
AC079781.7	0	0	0	0	0	0	1.20239	0	0	0	0	0	0	0	0	0	0	1.57867
AC079781.8	0	0	0	0	0	0	0	0	1.95898	0	0	0	0	0	0	0	0	0
AC079807.3	2.28097	0.323306	0.290689	0.876636	1.05075	1.54623	0.239162	1.08206	0	1.26317	0.301221	0.281798	0.233209	1.61049	0	0.268995	0.540017	1.42997
AC079922.2	0.946	0	0	0	0	0	0	0	0	0	0	0	0	0	0.997907	0	0	0
AC083799.1	4.89787	4.73065	6.70066	3.71204	5.73213	5.07767	4.70673	4.44971	2.66602	6.47062	6.66085	5.18167	6.48809	4.14475	5.56206	4.02265	6.34532	5.0108
AC083822.2	1.2558	10.8464	0	2.97885	0	0	1.09556	1.07545	0	1.50311	1.74918	0	0	0	0	0	1.02283	5.35221
AC083855.5	0	0	1.09698	0	1.00106	0	0	0	0	0	0	0	0	0	0	1.15039	0	0
AC083863.5	0	0	0	0	0	0	0	0	0	0	0	0	0	2.16854	0	0	0	0
AC083875.2	0	0	0	1.18619	0.357869	0	0.323321	0	0	0	0.39726	0	0	0	1.41106	0.359733	0	0
AC083899.1	0.716219	0.983803	0.614785	0.567598	0.890949	0.502412	0.849523	0.307216	0.833187	0.563847	0.507908	0.646788	0.70164	0.601094	0.615405	0.775971	0.824903	0.725239
AC083899.3	1.03682	0.848607	0.843228	0.658423	1.01815	0.653598	0.625976	0.754245	0.954824	1.08716	0.923278	0.970783	0.556569	0.779445	0.57749	0.621491	0.529009	0.558345
AC084125.1	0	0	0	2.63257	0	2.1789	0	1.25291	0	0	1.9131	3.09735	2.55324	3.03998	1.31538	0	2.41907	0
AC084125.2	2.91175	5.55504	7.34069	6.92626	1.25211	1.67925	1.18607	3.42985	2.27504	3.41566	3.75596	0	1.3009	7.57583	4.02978	4.4055	6.57658	4.83417
AC084290.2	0	0	0	0	0	0	0.406196	0	0	0	0	0	0	0.453496	1.77341	0	0	0
AC087163.2	0.166755	0.103216	0.0914198	0.480802	0.0812891	0.76307	0.982031	0.412122	0.99583	0.100821	0.306195	0.448645	0.784639	0.853208	0.332488	1.05226	0.652892	0.538048
AC087239.1	0	0	0	0	0	4.17497	0	0	0	0	0	0	1.62529	0	0	1.59546	0	0
AC087392.1	0.681776	0.668362	0.795512	0.707006	0.387097	0.440794	0.597419	0.752317	0.309053	1.16066	0.53292	0.187788	0.402323	0.432003	0.364093	0.265389	0.383499	0.858537
AC087477.1	0	0	0	0	0	0	0	0	0	0	0	0.358394	0	0	1.32994	0	0	0
AC087645.1	0.137562	0.602393	0.30936	0.509996	0.336416	0.280512	0	0.0694844	0.062819	0.0854664	0.364377	0.380742	0	0.0699573	0	0.144438	0.691636	0
AC090018.1	0	0	0	0	0	0	1.30305	0	0	0	0	0	0	0	0.471261	0	0	0
AC090103.1	0.263839	0.388669	0.250193	0.290041	0.306805	0.337477	0.413581	0.545036	0.318187	0.400278	0.342467	0.329934	0.320445	0.374189	0.284005	0.306215	0.472009	0.249383
AC090186.1	0.000597301	3.38617	2.49216	0.098995	1.93251	5.09077	0.890771	3.10884	8.74134	2.21902	0	0.589785	2.52921	9.10944	11.4301	3.09648	8.73852	3.27288
AC090286.2	0.15131	0	0.169214	0	0	0.230833	0.139443	0	0.284064	0	0.183191	0.330159	0.987424	0.157019	0.611396	0.319416	0	0.165991
AC090425.1	0	0.731484	0.203883	0.140651	0	0	0	0.167928	0	0	0	0	0.0746584	0	0	0.0725102	0	0.0803312
AC090427.1	0.875242	1.13537	0	0	0	2.04863	2.47322	0	0	1.11101	0	0	0	0	0	0	1.78226	0
AC090505.5	0.0313879	0.192347	0.0339218	0	0	0.0239321	0.0292194	0.0621779	0.0875316	0.0376115	0.319171	0	0.178567	0.0317805	0.0309768	0	0	0
AC090519.1	0	0	0	0.770994	0	0	0.408797	0	0	0	0	0	0	0	0	0	0	0
AC090519.2	5.70401	9.27414	1.33104	3.19356	2.50927	2.9444	5.36866	1.19818	0	7.93639	1.87088	5.15075	1.26114	1.58197	2.85088	4.26389	2.07477	0
AC090519.3	0	0	0	0	0	0	0	1.12129	2.41075	0	0	0	0	0	0	0	0	0
AC090519.4	0	0.378505	4.11287	2.87487	2.05239	8.66319	3.72557	9.48033	8.20155	8.42567	14.7491	2.58004	4.87897	6.12477	12.5581	5.51834	2.08682	10.7028
AC090519.5	0	0	1.61669	0	1.40541	1.20952	0	0	0	0	2.91384	0.866007	0	0	1.52484	1.62917	0	0
AC090519.6	9.79523	0	0	0	0	2.50531	0	0	5.72462	0	0	0	0	2.66725	0	1.88839	0	0
AC090519.7	0	1.90851	0	0	1.48021	0	0	0	3.76504	0	2.09137	0	0	1.58849	2.85519	2.13772	2.51227	3.3676
AC090571.1	0	17.5991	3.37393	2.76022	4.04915	6.10566	2.68537	1.23705	5.37882	11.1055	4.36491	8.15071	12.0647	0	13.5503	8.3879	4.87137	3.04864
AC090602.2	0	0	0	0	0	0	0	0	0	0	0	0	0	0	0	1.17815	0	0
AC090616.2	0.418602	0.513441	0.73155	0.775147	0.994935	0.782778	2.23553	1.73003	1.93872	0.829396	1.3104	1.14236	0.437962	0.713226	1.16	2.89423	2.43599	4.14067
AC090673.2	7.44365	4.62468	3.00978	4.82904	0	6.65259	7.45123	1.25167	9.26196	7.28706	5.11761	0.55468	7.65206	23.6138	14.468	3.88991	2.34859	9.10043
AC090945.1	1.13273	1.00678	0.549938	1.42908	1.83696	2.14434	0.979965	1.4004	1.13245	0.843615	0.53021	0.666778	0.369946	0.356487	1.19676	0.36873	0.598366	0.539121
AC090960.1	0	0	1.71504	0	0	1.71819	1.42694	0.824166	0	0	4.45907	0	0	0.778328	0	0	0	0
AC091167.3	0	0	0	0.078773	0.0932942	0	0.086587	0.094707	0.0878711	0	0	0.20556	0	1.1729	0	0	0	0.102838
AC091390.2	9.6453	8.27027	8.60822	6.62396	7.18337	6.34784	6.66061	7.85644	4.60327	6.27397	6.53138	6.48791	9.43324	8.34401	11.775	8.84841	6.6052	6.35826
AC091492.2	0	0	2.09253	0	0	0	0	0	0	0	2.36866	0	0	0	0	0	0	0
AC091493.1	0.041401	0	0.0900195	0	0.119943	0.166366	0.038965	0.120767	0.188464	0.102941	0.0516409	0.177307	0.223562	0.127152	0	0.131287	0	0.0453455
AC091633.2	0	0	0	0	0.237729	0.881339	0	0.244345	0	0	0.275694	0	0.213273	0	0	0	0.730912	0
AC091948.1	6.05603	0	3.61991	2.853	0	1.31956	7.40444	3.7227	4.19517	0	0	5.15301	1.59858	5.05558	7.76469	9.21993	10.0858	0
AC092143.1	0.17526	0	0.205435	0	0	0.0995654	0	0	0.514707	0	0.00882657	0	0.478611	0	0	0	0	0.624878
AC092291.1	0	6.71046	10.2512	0	1.97005	6.80717	5.64371	0	8.20299	3.1734	14.1331	2.72818	0.977859	2.96809	0	8.13081	3.27827	9.05805
AC092291.2	3.60489	0	0	0	0	0	2.16236	2.14129	1.07948	1.42208	0	0	0	1.12435	1.17678	1.32633	0	0
AC092299.6	0.369022	0.229618	0.379448	0.142552	0.351718	0	0	0	0	0.111812	0	0	0.0813126	0.269839	0	0.0909287	0.427542	0
AC092299.8	21.339	19.0058	23.1056	11.805	17.297	13.6948	17.0295	16.667	15.1033	10.5637	11.1255	13.9459	17.9109	16.0756	17.3355	10.0721	12.8401	10.9225
AC092338.5	1.10348	0.825847	1.35436	0.743106	0.508142	0.878019	0.473946	0.840169	0.392314	0.518929	0.886685	0.461495	1.22535	0.974833	0.807528	0.704915	0.830504	0.766068
AC092384.1	0	15.7922	0	0	2.15154	5.03539	6.89601	5.55474	0	2.51652	7.24308	0	1.83974	0	5.58928	5.16761	6.03589	8.91306
AC092431.2	0.0691362	0	0	0.567133	0	0.158172	0	0.339526	0.1897	0.166797	0	0.148392	0.130403	0.0705414	0.0687329	0	0	0
AC092641.2	0.386348	0.479501	0.212595	0	0.189232	0.0736686	0	0.192122	0.0891993	0.117055	0.353869	0.104214	0.0907232	0.0991068	0.193081	0	0.190348	0.104286
AC092651.1	0	2.88051	0.677782	0	1.26678	0	0.190568	0	1.38851	0	0	0	0	0.000861119	0	0.744835	0	0
AC092782.1	0	0	1.63335	1.35995	0	1.36538	1.49042	0	0	0	0	0	0	0	0	0	0	1.80124
AC092796.1	0	4.99423	0	0	0	3.24398	0	0	0	0	0	0	1.27832	3.72386	0	0	1.0685	0
AC092798.2	0.329416	0.849965	1.14889	0.577621	0	0.251527	0.314714	1.08142	0	0	1.54985	0.370578	0	1.05646	0.343736	1.75273	0	0.75588
AC092811.1	1.14819	1.32041	1.47539	1.80704	1.30717	0.902828	1.06012	1.90956	1.78623	1.54906	1.59492	0.879949	1.01998	1.16361	1.13414	1.01598	1.71504	1.67468
AC092933.4	0	0	0.284355	0	0	0	0.146664	0.295991	0	0	0	0	0.0738038	0	0.263757	0	0	0.0960793
AC092964.1	7.26972	18.6515	9.92272	0	12.8615	13.8229	5.99588	8.20677	1.33716	6.22622	7.7968	1.36789	7.86132	15.5228	13.1257	14.7981	8.52167	3.63475
AC092964.2	2.13165	2.76624	4.50542	4.55765	4.1481	2.55446	0.98268	3.09914	1.00472	9.20988	2.79533	1.14068	4.10691	1.02323	2.16872	0	0.973474	2.41193
AC093106.5	0.200311	0	0	0	0	0	0.186922	0	0	0	0.480227	0.441358	0	0	0	0.212069	0	1.3377
AC093106.7	0.601018	0	0.266497	0	0.237556	0	0.220322	0.120739	0	0.585567	0	0	0.338136	0.371985	0	0	0.119833	0
AC093107.7	0.567019	0	0.473995	0.118822	0.423461	0.324402	0	0	0.132667	0	0	0	0	0	0	0	0	0
AC093142.2	0	0	0	0	1.10855	0	0	0	0	0	0	0	0	0	0	0	0	0
AC093157.1	1.33887	1.16404	1.25172	1.07518	1.76385	0.653191	1.35286	1.85487	1.56494	1.2973	0.735305	1.17376	1.78669	1.20561	1.17175	1.33096	1.0493	1.30464
AC093162.5	2.45037	2.77236	5.2197	2.22067	3.40121	1.78414	1.32148	4.90844	4.33725	1.75974	2.30581	3.01379	5.42982	5.90284	6.02981	4.34238	5.64025	4.58986
AC093166.1	0	0	0.779624	0	0	0	0	0	0	0	0	0	0	0	0	1.43399	0	0
AC093166.2	0	0	0	1.61347	0.646514	0	0	0	0	0	0	0	0	0	0	0	0	0
AC093166.4	0	0	0	0	0	0	0.728575	0	0	0	0	0	0	0	0	0	0	0.882765
AC093323.1	0.663123	2.23219	3.23978	2.61674	0.740381	1.93398	1.26732	2.90339	2.28556	1.31795	1.55939	2.23798	1.27646	2.31284	3.80593	0.352868	1.81565	1.34187
AC093334.1	0	0	0	1.03944	0	0	0	1.11118	0	0	0	1.36595	1.27421	0	0	0	0	0
AC093510.1	0	0	0.136408	0.20514	0.730214	0	0	0	0	0	0.299032	0.133476	0	0	0.247266	0.129737	0	0
AC093668.2	3.08273	5.77512	3.62564	2.07969	2.77964	2.31212	6.88827	9.86192	8.4783	4.02694	2.83702	2.60349	2.17898	1.89782	2.32005	6.54111	8.82701	7.38652
AC093677.1	2.37857	2.33819	1.20063	3.3765	3.78974	2.79689	2.97494	2.18378	4.30094	6.24845	4.47624	3.95848	2.60559	2.55305	3.46879	3.61795	1.95564	1.9396
AC093724.2	2.00532	2.06965	2.82571	1.00609	2.12981	1.57824	1.92118	1.97115	2.00789	3.758	4.2958	3.25209	1.3532	1.67642	2.38784	1.49372	2.2676	1.24546
AC093734.1	0	1.42522e-07	1.01791	5.24291e-08	0	0	1.60755	0	0	0	0	1.64584	0	0	0	2.46632e-06	0.000462469	0.429238
AC093802.1	0.11912	0.320368	0.370471	0.154281	0.327333	0.242227	0.328364	0.405353	0.249863	0.258392	0.165028	0.266931	0.342131	0.268131	0.489217	0.426577	0.268956	0.250788
AC093847.1	49.7186	36.2622	24.0675	19.9958	41.3248	48.2648	40.7696	40.3036	29.9513	48.2809	24.1891	16.6292	41.4527	31.3403	22.412	28.4708	23.0979	31.9608
AC093850.1	0	0	1.1138	0	0	0	0	0	0	0	0	0	0	0	0	0	0	0
AC093899.3	0	1.07766	0	0	0	0.633816	0.399917	0.45954	0	0	0	0.937081	0.375316	3.56844	0.872821	0	0	0.482165
AC094019.4	0.699777	2.66977	1.06474	1.00358	0.720515	3.20217	5.26067	1.97529	2.24519	0.868669	0.834389	1.80881	3.44325	2.46101	2.1535	2.22706	1.96939	3.40269
AC096582.7	1.92155	5.8426	1.38829	3.4027	0.821276	1.49338	1.1851	1.48445	4.3597	2.92795	2.77766	2.17827	3.14225	0.433373	0.835032	2.87169	3.05995	2.28543
AC096582.9	0	0.244233	0	0	0	0.147422	0	0	0.183914	0	0	0	0.358373	0	0.393701	0.613545	0	0.429148
AC096644.1	8.22307	14.6021	6.68024	1.33541	7.48944	6.59768	2.52737	2.58114	1.3708	1.92455	2.49973	1.74794	1.8704	4.69004	5.15408	1.83926	6.44523	0
AC096677.1	3.91464	1.75495	1.84807	0.264043	0.625977	0.613164	0.439156	0.318068	0	1.03076	0.129359	0.803128	0.995569	0.436479	0.850274	0.111777	0.105082	0.344757
AC096921.2	0.83319	1.08604	0.489616	2.22288	0.894289	2.87344	4.83611	0.926461	2.08757	2.12703	1.46783	2.36093	3.02545	4.04664	2.19938	2.67254	3.25406	4.85775
AC097359.1	1.43953	2.24661	2.15484	1.5793	1.62675	2.14553	1.85397	2.02051	1.36929	1.27089	2.29211	1.76474	1.97496	2.45512	2.33029	1.81658	1.32563	1.45246
AC097359.2	0	0	0	0	0	0	0	0	1.17577	0	0	0.270234	0	0	0	0	0	0
AC097374.2	2.15585	2.2168	2.30866	1.21529	1.70281	2.3179	1.95254	1.76468	1.95129	1.62413	1.85122	1.56185	2.83736	3.11525	2.93542	1.97866	2.21964	2.22392
AC097381.1	0	0	0.103671	0.157417	0	0.0364072	0.0889422	0.373746	0.0442297	0.114755	0.059191	0.256514	0	0	0.18908	0.050107	0.688662	0
AC097523.1	0.131354	0.656498	0	0.10966	0	0.200279	0	0.132711	0	0	0	0	0.245651	0	0	0	0	0.143162
AC097635.4	0	0.464494	0.41905	0	0	0.274188	0.687918	0.395576	0	0	0.421314	0.405464	0.326563	1.92861	0	0	0.396005	0
AC097635.5	4.78576	0	0	2.49141	1.32405	0	1.14534	1.17218	0	0	0	7.24865	5.65292	0	0	1.52542	0	3.23355
AC097658.1	0.198287	0.216276	0.399588	0.409655	0.343672	0.282126	0.793919	0.279236	0.273774	0.241038	0.375566	0.292874	0.422299	0.387274	0.55579	0.432753	0.297777	0.199065
AC098474.1	0	2.01228	0	0	0	0	1.50256	0	0	0	0	2.93133	0	0	1.40052	0	1.22498	0
AC098592.7	0	0	0	0	0.631162	0	0	1.32142	0	0	0	0	1.06202	0	0	0.629934	0	0
AC098592.8	0	0	0	0	0	0	0	1.24186	0	0	0	0	0.340088	0	0	0	0	0
AC098614.1	0	0	0	0	0	0	0	1.02363	0	0	0	0	0	0	0	0	0	0
AC098826.5	0	0	0.140389	0	0	0	0	0.127596	0.117862	0	0	0	0	0	0	0.533633	0.126588	0
AC099522.1	9.19292	9.99236	10.2383	6.19121	5.78807	6.92793	6.16883	4.92617	6.14323	3.50995	2.51281	6.6666	3.41447	6.38935	6.73738	6.15892	5.00257	9.40091
AC099535.4	0	0	0.505295	0.382172	0	0	0.416442	0.478458	0.431368	1.64709	0	0	0	0	0	0.45887	1.44221	0
AC100791.1	0	0	0	0	0.623078	0	0.848231	0	0	0	1.0535	0	0	0	0.28909	0.3013	0	0
AC100852.1	4.93384	6.69919	4.62145	3.74092	0	0	0	1.17833	2.5083	2.62215	0	1.47544	0	2.96166	5.54582	3.812	0	0
AC102948.2	0	0.584079	0.389156	0.390119	0.34707	0.439287	0.214238	1.05928	0.217726	0.99806	0.427706	0.888949	0	0.845551	0.39169	0.247068	0.116715	0.381933
AC103563.4	0	1.78191	0	0	0	0	0.441483	0	0	0	0	0	0	0	0.479083	0	0	0
AC103563.7	0	0	0	0	0	0	0	0	0	0	0	0	0	0	0	0	0	1.56116
AC103801.1	1.70895	1.46588	1.65859	1.04317	1.48065	1.44108	1.15136	1.66132	1.20814	1.60879	0.607306	1.11493	2.31907	1.75159	2.16598	1.65522	2.45561	1.32632
AC103801.2	2.52505	6.32891	10.9156	6.99755	13.5545	4.27859	16.426	5.71244	11.4742	10.732	10.9482	14.8546	3.37424	2.35856	10.346	5.03106	3.89143	7.79745
AC104058.1	4.7914	1.03932	2.72896	2.07479	3.30731	8.02377	3.79895	2.62599	0.804713	0	0	0.891305	2.94062	1.65754	4.92887	0.867589	6.7495	0
AC104076.2	0	0	0.540475	0	0.243809	0	0.444934	0.501471	0.22797	0.881595	0	0	0	0	0	0	0	0
AC104306.1	0.858696	0	0	0	0	0	0	0	0	0	0	0	0	0.928685	0	0	0	0
AC104389.32	0	0	0	0	1.06451	0	0	3.13512	0	0	0	0	0	0	0	0	0	0
AC104395.1	4.02579	5.48413	7.7226	2.69231	7.42075	5.24684	6.83041	4.82793	5.54027	5.97072	2.2242	3.67221	6.24143	8.21023	12.2387	5.316	5.82845	7.02613
AC104395.2	0.289359	0.0887416	0.62627	0.205681	0.3468	0.193052	0.388634	0.175017	0.22919	0.260269	0.267948	0.231414	0.685439	0.371268	0.893232	0.427558	0.103746	0.115113
AC104438.1	1.96618	2.06274	2.71536	2.71996	0.977513	2.7197	3.44238	2.77664	1.76846	2.72893	2.24086	1.78882	3.33392	0.660682	4.15847	2.66949	1.77501	1.52831
AC104451.2	1.38293	0	4.42054	7.46678	0	0	0	0	0	2.06095	6.3593	0	0	0	0	0	0	0
AC104472.1	0.600384	0.427278	0.334609	0.384862	0.185007	0.413876	0.248026	0.309962	0.318473	0.184728	0.0472887	0.20281	0.286257	0.279025	0.205073	0.121274	0.264988	0.216763
AC104532.2	0	0.887389	0.505275	0.798579	0	0.444219	0.927899	1.65187	0.357298	0	0	0	0	1.42054	0.560336	0.426216	0.60989	0.340973
AC104534.3	0	0.232303	0.192742	0	0.454227	0	0	0	0	0.225895	0	0	0	0	0	0.180522	0	0
AC104600.1	0.238189	0.285471	0.187832	0.34431	0.140515	0.443889	0	0.334728	0.436335	0	0.798229	0.233862	0.264109	0.0716327	0.736305	0.341366	0.440143	0.124934
AC104651.1	0.289825	0.372063	0	0.505213	1.2144	0.442355	0.825827	0.314009	0.849776	1.09098	0.343001	0.972724	0.265693	0.308706	0	0.616509	0.627361	0
AC104978.1	0	0	0	0	0	0.567989	0	0.410725	0	0.940891	0	0	0	0.399594	0.389141	0	0	0
AC105020.1	1.13012	0.888908	0.577025	0.318429	0.69991	0.653661	0.669201	0.63719	0.694695	0.278301	0.544001	0.358649	1.08186	0.933783	1.08581	0.597518	0.774567	0.833165
AC105036.1	0	0	0	1.1765	4.92008	2.26496	8.49986	4.35342	1.18802	0	0	0	0	0	1.44861	1.72073	8.66267	1.53041
AC105206.1	0.829072	1.49142	0.953206	1.01768	0.817718	0.751436	0.599335	0.566728	0.404897	0.880237	0.557453	0.565812	0.527737	0.552413	0.404544	0.413165	0.372016	0.530357
AC105761.1	0.0796306	0.0977538	0.215653	0.194275	0.191123	0.242872	0.285462	0.115782	0.216494	0.143342	0.147381	0.0849726	0.414771	0.201912	0.0787161	0.208823	0.305086	0.295978
AC106827.1	0	0	0	0.508398	0	0	0.276932	0.315959	0	0.365812	0	0	0	0	0	0.930313	0	0
AC106873.4	1.7384	0.633255	0.569101	0.429187	0.514027	0.568337	0	1.05878	0.480049	0.309279	0	0	0	0.262766	0	0	0	0
AC107021.1	2.21505	2.24295	3.08835	0.729326	0.860589	0.562965	0.775293	1.14739	1.18992	0.923332	0.436308	0.410454	1.36959	0.715183	0.855523	0.706824	0.857683	0.68031
AC107982.4	1.42939	0	0.478276	0	0	0	0.466871	0	0.51276	0.71176	0.915744	0	0.276042	1.50193	0	0.314374	0	0
AC108039.1	0	0.354926	1.10599	0.356465	0.564615	0.324402	0.651782	0.432017	0.265334	1.73217	0.51506	0	0.132329	0	0.142941	1.04688	0.142975	0
AC108059.2	0	4.10726	0	0	0	2.40109	0	0	0	0	0	0	0	0	0	0	0	0
AC108059.4	0.425374	0	0.117358	0.26463	0	0.0811305	0	0.212524	0.0984383	0.258254	0	0.459939	0	0.65616	0.213036	0.448077	0	0.345523
AC108448.2	1.47295	0.653915	1.62516	0.523444	0.206813	0.321062	0.191739	0.315226	0	0.255452	0.256631	0.341203	0	0.324508	0.316079	0.443272	0.52069	0.341727
AC108463.2	10.9868	4.10481	11.081	1.86606	1.69221	3.99271	7.62259	2.34222	3.70571	4.02355	3.0712	4.7562	0.470265	0	0.551187	1.67085	2.9297	0.611459
AC108868.3	0	0	0	0	0	0.419399	0.17027	0	0.173841	0.470679	0	0	0	0	0	0	0.377509	0
AC109631.1	6.56238	7.57448	6.05576	4.4049	3.93911	3.18532	3.01861	3.68761	1.83799	2.98991	2.08711	3.17371	1.96185	1.36302	2.94002	1.3985	2.05587	1.6389
AC109829.1	0.437574	0.108425	0	0	0	0.066746	0.317489	0.0866778	0.241527	0	0.10705	0	0.164617	0.179261	0.174635	0.184125	0.60088	0.188478
AC109925.1	0	0	0	0.564386	2.12717	2.34243	0	0	1.06976	1.52889	0	0	1.24135	3.27747	2.70207	1.33698	0	0
AC110615.1	4.46438	4.78843	0	1.75422	0.939338	4.18547	3.33237	1.18478	1.06317	5.09685	1.09801	1.26019	0	0	0	1.35597	3.62603	1.68527
AC110619.1	0.329589	0.636531	0.510229	0.338957	0.290315	0.0971464	0.125734	0.407603	0.329628	0	0.260185	0.0481902	0	0.0970578	0.381485	0.660059	0.167782	0.362766
AC110771.1	0.326771	0.135496	0	0.0904203	0.1072	0.249302	0	0	0	0.661605	0.398108	0	0	0.224147	0	0	0	0
AC110781.3	0.0937702	0.0397362	0.125768	0.105189	0.0988324	0	0.115769	0.0508716	0.0224083	0.0777384	0.121595	0.122507	0.0572505	0.129802	0.16409	0.0778076	0.0567832	0.0986677
AC110792.1	0	0	0	1.18131	1.27528	0	0	0	0	1.71235	1.9131	0	0	2.60447	1.31538	0	0	1.64332
AC110926.4	0.0631578	0.142467	0.0652437	0.148172	0.183573	0.108914	0.10104	0.223636	0.122893	0.0461774	0.039009	0.111769	0.121033	0.422862	0.154087	0.140875	0.084057	0
AC111200.2	0.128566	0.361678	1.49886	0.952671	0.54323	1.15143	0.688059	0.436002	0.369078	0.170486	1.16553	1.16946	0.651172	0.972514	0.523508	0.144399	0.740802	1.55628
AC112229.1	1.62431	0.830338	1.18779	0.840925	0.75799	1.59449	0.894048	1.1799	0.910786	1.17334	0.987198	1.09371	1.32512	1.0181	1.1491	0.5402	0.841174	0.858961
AC112229.6	0	1.4902	1.3359	1.01355	1.83532	0	1.65905	1.9151	0.57673	2.2004	0	0	0.512566	0	3.00095	0.608663	3.16692	1.32845
AC112693.2	0.122692	0.213867	0.288041	0.391925	0.336614	0.275864	0.209993	0.344395	0.266195	0.432563	0.295728	0.480786	0.390231	0.446039	0.233763	0.402362	0.251959	0.329922
AC112721.1	1.96103	0.378287	0.50571	0	0.452131	0	0	0	0	0	0	0	0	0	0	0	0	0
AC113612.1	6.23008	7.31714	2.9777	6.61045	6.3913	2.61058	9.71486	7.6489	3.97521	14.7666	7.29145	2.26259	3.571	7.70617	1.25461	5.42007	6.18938	4.94203
AC113612.2	2.67864	0	1.54752	2.994	3.99247	3.96214	0.0825177	5.2136	3.60541	2.46493	1.04045	5.75302	4.11621	11.0998	1.64058	1.69481	0.53454	10.7315
AC113618.2	0.875242	0	0.983107	2.25197	0.885517	1.36575	0	0	0	2.22203	0	0	0	0	0	0	0	0
AC114494.1	3.41907	2.3443	1.97879	2.9492	1.76486	1.97273	5.21678	7.6272	3.72741	4.43484	3.98305	4.61661	3.87589	6.84455	5.99769	6.97801	5.34447	5.28203
AC114494.2	3.41907	2.3443	1.97879	2.9492	1.76486	1.97273	5.21678	7.6272	3.72741	4.43484	3.98305	4.61661	3.87589	6.84455	5.99769	6.97801	5.34447	5.28203
AC114776.1	2.29074	3.47317	1.78982	1.6895	0.815854	0	0.367118	0	0	1.9367	0	0.433384	0	0	0	1.22177	0.423895	0
AC114812.10	0.199013	0.370705	0.438403	0.0823692	0.0975785	0.227689	0.271567	0.693681	0.0918899	0.120655	0.485834	0.120119	0.373706	0	0.210129	0.314258	1.17835	0.21506
AC114812.9	0.315632	0	0.812579	1.22137	2.06813	0.963187	1.34218	1.57613	1.75238	2.17134	1.15484	0.896435	1.08593	1.18986	1.674	0.443272	1.35379	0.227818
AC115115.3	0	0.58514	0.525809	1.58901	0.961197	2.05102	1.7374	0.499388	1.34745	1.7167	0	0	0.809611	1.93571	1.88504	0	0.499939	0
AC115115.4	0	5.56421	0	0	2.08115	0	0	3.09594	0	0	0	1.13903	0	0	0	0	2.94701	3.62235
AC115618.1	0.28864	0.296361	0.281563	0.309944	0.137241	0.204299	0.460372	0.417794	0.175529	0.12333	0.147186	0.167978	0.131231	0.29042	0.245496	0.205111	0.266092	0.210338
AC115618.2	0.28864	0.296361	0.281563	0.309944	0.137241	0.204299	0.460372	0.417794	0.175529	0.12333	0.147186	0.167978	0.131231	0.29042	0.245496	0.205111	0.266092	0.210338
AC116050.1	0.191989	0.117665	0.0691742	0.0259622	0.0612692	0.0975897	0.0858624	0	0.0289275	0	0.197683	0.170465	0.0606743	0.129609	0.0947482	0.033549	0.244246	0.271234
AC116351.1	0.176713	0	0	0	1.34312	0	0	0	4.85228	0	0	1.87301	5.50215	0	0	0	2.64539	0
AC116407.2	11.2174	7.60255	10.438	9.73748	10.5923	10.5394	17.3838	19.2282	13.3721	12.6128	9.36444	12.5787	14.4713	18.4176	21.6539	14.4207	15.6065	10.9175
AC117395.1	0.530868	1.05293	1.19472	0.896917	0.509844	1.02753	0.402676	0.554421	0.407211	0.686202	1.05792	0.871681	0.502676	1.07708	0.444125	0.21419	0.626129	0.69407
AC118758.8	5.41586	4.93504	3.34334	2.91228	3.19716	3.36182	2.77588	2.63775	3.05468	2.92382	2.47111	1.94991	5.12871	5.26498	4.01408	1.61845	3.34569	2.50135
AC121251.1	0	1.38312	1.12636	0	0	0	2.94804	3.09914	0	0	0	0	0	0	4.33743	1.18931	1.94695	1.20596
AC122129.1	3.51961	1.81386	3.91745	2.75812	2.15405	2.42735	2.58062	3.68363	3.39163	1.615	1.75903	2.03477	3.25008	3.07722	3.23676	1.61486	2.6333	1.92923
AC123768.1	1.70872	2.46865	0.491263	1.93361	3.39501	0.983459	1.24593	1.83837	0.764722	2.11435	1.54943	0	0.0652155	0.342264	0.596394	0.91827	0.565579	1.98276
AC123768.3	0	0.147672	1.69212	1.22011	0.657276	0.222847	1.11895	0.84907	0.172455	0.764731	0.376148	0.615354	1.29194	0.539596	0	0	0	1.53577
AC123900.2	0	0	0	1.44284	2.23492	0	0	0	0	0	0	0	1.55839	0	0	0	0	0
AC124890.1	0.363563	0.40141	0.196984	0.139839	0.278888	0.222596	0.326593	0.28232	0.230385	0.349474	0	0.155077	0.310214	0.147803	0.362241	0.420311	0.454293	0.137728
AC124914.3	0.767171	0.726799	1.95154	0.652444	0.972565	1.17032	0.892896	0.598015	0.912071	0.9459	0.69075	1.47636	1.0671	1.60544	0.781053	0.405899	1.38825	0
AC126182.1	0.366008	0	0	0	0	0.279998	0	0	0	0	0	0.82837	0	0.788132	0	0	0	0
AC126327.5	0	0	0	0	8.02364e-06	0	0	6.34444e-09	0.447419	0	1.02639e-05	0	0.651916	0	0	0.111296	0.774055	0.275094
AC126327.6	1.99893	2.56235	3.64001	2.3818	2.45718	3.10473	5.62012	5.78736	4.27569	3.3414	2.00346	2.60393	4.69426	6.72631	6.48882	7.82223	5.35768	6.80635
AC126614.1	0	3.66057	0.657773	0.498517	0.371708	4.68255	2.82076	1.25566	1.13322	0.719497	1.97796	0.636393	1.50967	4.21078	1.12925	4.7764	5.59381	2.61745
AC127032.1	2.4367	0	3.90348	0.536737	1.47373	3.10642	3.29532	0	0.55802	1.80307	1.51869	0.829574	4.66201	3.87934	6.36432	1.00462	3.07368	1.79392
AC127032.2	3.03273	1.26601	0	0.412036	0.95641	1.26578	4.36357	1.76625	0	0.0600666	0	1.09041	0.90258	4.39315	0.639347	9.03857	0	0
AC127032.4	2.59032	2.09696	1.61319	1.82454	3.39629	4.3103	3.0988	6.4852	3.85561	3.80126	1.6837	5.47951	3.25786	3.47814	3.62461	5.24673	4.9748	4.23064
AC127032.5	5.30012	2.13119	6.93955	5.30004	3.20276	3.676	1.12278	4.54498	2.42007	7.06336	3.66639	4.31269	3.6008	5.15812	8.14737	5.87611	2.45049	5.20619
AC127496.1	1.27393	2.88354	2.33985	2.15779	2.41392	1.89916	2.58845	2.8919	2.48774	2.13524	1.79819	1.89759	3.0273	3.05825	3.14637	2.50633	2.21806	2.96864
AC128709.1	0.444131	0.801467	0.443269	0.547986	0.98781	0.443392	0.429211	0.575224	0.46215	0.613623	0.422493	0.72304	0.883981	0.348503	0.286126	0.576576	0.539729	0.597774
AC129492.6	0.191989	0.0392217	0.449632	0.103849	0.0612692	0.243974	0.143104	0.21636	0.202492	0.306774	0.316292	0.298644	0.485394	0.810057	0.568489	0.0798116	0.122123	0.101713
AC130709.1	0	0	0.169272	0.0847339	0.0500527	0.118754	0.09333	0.151778	0	0.0624299	0.0639147	0.0555242	0	0.369464	0.0514359	0	0.100039	0.165966
AC131568.1	0	0	0.329257	2.13797	0	5.08765	4.05329	0	10.7208	1.34558	2.59311	0	2.28871	4.25764	2.82143	1.7842	3.49524	0.846272
AC131571.1	0	2.32797	3.76952	0.627323	1.03692	3.6318	0	1.60836	0	0	0	0	0	1.9239	0	1.25534	2.03139	2.36655
AC131571.2	0.289431	0.532101	0.362526	0.297101	0.246465	0.218819	0.544977	0.247118	0.309039	0.217085	0.220621	0.0790612	0.56297	0.318385	0.468	0.219322	0.328522	0.141553
AC131935.1	0	0	0	0	0	0	0	0	1.0817	0	0	0	0	0	0	0	0	0
AC131971.1	1.99931	1.50294	1.37057	2.38978	1.60662	2.36449	2.70665	3.24459	2.47821	2.15484	2.66781	1.9161	1.93178	2.69046	3.18697	2.61095	3.16711	2.38387
AC132008.1	0	0	0.978214	0	0	0	0	0	0	0	0	0	0	0.877287	0	0	0	0
AC132186.1	0	2.29087e-09	3.95521e-10	1.11826e-09	1.76092e-10	0.256131	8.66165e-10	0.201996	0.23442	0	0	0	0	7.06112e-09	0	4.94602e-09	0.420993	0
AC132192.1	6.97242	14.0997	11.8352	13.836	8.86198	19.7069	12.9007	13.1017	9.73086	13.8003	18.8811	15.289	15.1143	11.8557	13.2641	1.11777	14.3944	6.81526
AC132479.4	0	0	0	0	0	0	0	0	1.28711	0	0	0	0	0	0	0	0	0
AC132872.1	3.06212	2.91225	2.63697	2.27743	2.74599	2.29625	2.96242	3.18718	2.8565	3.41723	3.64872	3.39766	3.21836	2.99693	3.30437	3.66101	3.52018	3.21871
AC132872.2	2.50881	3.25391	2.6865	1.86541	1.45216	2.04063	2.05703	1.96293	1.96966	2.57037	2.5728	2.45877	2.17723	2.09952	2.15057	1.80316	2.43888	1.21672
AC133965.1	0	0.231198	0	0	0	0	0	0.551803	0	0	0	0.755323	0	0	0	0	0	0
AC135048.1	2.00061	0.899114	1.10084	0.954725	1.8203	0.692127	0	1.30641	0.912811	0.285294	0.134733	0.175438	0.497785	1.48997	0.169575	0.210506	0.424992	0.137355
AC135178.1	0.886046	1.06526	1.02084	0.332606	0.241941	0.803333	0.633515	0.845173	0.824057	0.312787	0.314842	0.240644	1.50027	1.98181	1.23773	0.314702	0.505721	0.435453
AC135776.1	27.6521	28.2401	18.7769	17.5343	15.1533	19.687	37.3555	34.1034	42.0487	15.62	10.4466	12.7567	26.2645	21.7704	25.6366	29.4998	58.7744	37.8124
AC136289.1	1.11332	0.551775	0.609725	0.275762	0.326088	1.26402	0.726188	1.22404	1.12543	0.949832	0.135697	0.120928	0.842355	0.570802	0.774501	1.39566	1.09548	0.837694
AC137056.1	0.101887	0	0.097192	0.0244076	0.198329	0.0960706	0.0574206	0	0.167023	0.0785467	0	0.0815196	0.363197	0.14169	0.0611123	0.0388001	0.0654544	0.0377483
AC137932.1	2.07233	2.51193	1.52091	1.1246	1.44967	1.56909	1.21327	1.20262	1.30925	1.75616	1.47557	1.10591	1.34046	2.05048	1.87007	1.44301	1.67873	1.69419
AC138031.2	0	0	0	0.284921	0	0	0	0.335116	0	0	0	0.516316	0	0	0	0	0	0
AC138393.1	14.6453	22.4015	2.33794	3.43283	4.07508	5.89458	10.6494	14.7621	4.6736	0	0	1.09389	11.7029	0	4.63325	6.54724	0.842876	11.3546
AC138517.4	0.0321412	0	0	0.0510065	0.0303871	0.0242925	0.142293	0.17953	0.0285733	0.0376369	0.0393626	0.0689596	0.149449	0.126757	0.0613862	0.164156	0	0.0654486
AC138655.1	0.399785	0.198799	0.274183	0.29964	0.220606	0.441772	0.578206	0.272605	0.312516	0.359839	0.429479	0.567119	0.447597	0.611915	0.41137	0.194474	0.418806	0.488374
AC138688.1	0	1.04002	0.0705369	0.0461562	0	0	0	0.6062	0.674808	0	0	0.923065	0	0	1.14611	0	1.29749	0.67054
AC138688.2	0.763671	1.35285	0	2.11838	3.32466	2.84326	1.69636	4.31088	2.52144	3.15161	1.73892	0	0	0	1.14428	1.51913	5.40222	0
AC138688.3	2.13104	0.472914	0.857354	1.29337	1.13983	2.89895	2.20646	0.806675	4.36708	2.79055	0.803317	0	1.41019	0	0.379306	0	0.393428	0
AC138688.4	0	0	0	0	0	0	0	0.269076	0	1.57069	0	0	0	0.800926	0.259516	0	1.07359	0.568906
AC138688.6	15.1589	10.8682	0.705754	11.2227	4.72874	5.84862	9.11083	8.43199	8.14281	5.84273	5.53538	6.67379	11.2004	8.61238	11.7837	5.92122	7.18234	6.74723
AC138783.11	2.50542	1.81177	1.12728	1.42538	1.41508	1.12666	0.595929	1.40296	0.71057	0.881746	1.6141	1.27956	3.0289	1.67768	0	0.968946	1.33594	5.31633e-07
AC138783.12	1.91748	2.97025	3.0121	0.959978	0.999386	1.49119	2.58361	1.30659	0.813893	1.00004	0.744609	3.13397	0.991042	1.32098	1.39718	0.2466	1.54659	0.675467
AC138827.2	1.00658	0.67385	0.747216	1.12179	1.05242	0.815095	1.35047	1.21902	1.33305	1.09144	0.875446	0.765926	1.11294	1.54407	1.47242	0.898242	0.799619	0.798931
AC138951.1	3.99304	6.26883	2.58456	3.33751	4.39759	4.03458	6.3265	6.85008	5.44861	6.89549	6.76072	1.95428	2.97418	10.8104	5.1987	3.46662	8.06285	5.11891
AC139099.1	0	0	0	0.284921	0	0	0	0.335116	0	0	0	0.516316	0	0	0	0	0	0
AC139099.3	1.19422	0.987212	1.29025	0.688113	1.01816	1.05981	1.06247	1.01683	1.07775	1.30031	0.869388	0.934589	1.0734	0.777971	1.54259	0.992549	1.76668	1.28889
AC139426.2	0.438844	0.559269	0.553738	0.420525	0.233049	0.566761	0.139999	0.154021	0.359475	0.6153	0.179827	0.234326	0.811755	0.377912	0.911707	0.690663	0.526636	0.120468
AC139677.1	1.32503	0	0	0.953298	0	1.838	0	1.70437	0	0	0	0	0	0	0	0	2.41509	0.47329
AC139677.10	0.921571	2.49729	0.805297	0.287018	1.48637	1.03905	1.22983	0.758952	1.17125	0.975598	0.657092	0.895183	1.02269	1.81898	1.41333	0.27172	0.718579	0.434479
AC139677.3	6.67581	4.0595	4.9649	9.27298	0.10296	3.84099	6.53184	6.51676	5.16516	3.44031	0	0	3.92335	0	0	0	5.32086	0.791371
AC139677.6	0	2.02156	2.75837	0	0.955	0	1.47009	8.35108	0.723503	3.99031	0.892953	3.4601	3.8482	2.47235	0	1.85741	2.96682	1.67479
AC139712.2	0.214573	0.0376027	0	0.149834	0.353997	0.306402	0.0548486	0.0590614	0.11149	0.0733023	0.342314	0.165607	0.261078	0.310527	0.185503	0.128283	0.0291678	0.0987756
AC139768.1	0	0	1.5237	0	0	0	0	0	0	0	0	0	0	0	0	0	1.6273	0
AC140061.1	2.43318	0	0	0	0	1.50909	2.26395	2.6624	1.81265	2.72293	0	0	0	0	0	0	0.895661	1.71763
AC140061.11	2.92434	5.13222	0	0.290877	0	2.58651	8.30493	4.24904	2.61723	1.82204	0	1.76958	3.02639	1.42413	1.59111	9.29744	6.93644	2.47387
AC140061.12	2.17907	0	1.02654	2.83971	1.40635	1.33555	3.38639	0.486805	1.33718	1.1159	0.512368	0.494758	0.407978	3.30393	5.56613	0	0.488238	1.52841
AC140061.2	0	1.95685	1.43158	5.92132	10.2273	2.58651	0	0	0	0	0	0	0	0	1.59111	3.29911	1.07012	0
AC140061.3	1.46383	0	0	0	0	2.61339	0	0	0	1.82204	0	0	4.64915	0	0	0	0	0
AC140061.4	1.46217	0	0	3.2552	1.34947	1.42163	3.55684	0	0	0	0	0	2.04857	1.47335	4.77333	5.30884	1.22524	3.68399
AC140061.5	0	0	0	0	0	0	0	0	1.30862	0	1.75433	0	0	0	0	2.87461	0	0
AC140061.7	0	0	0	1.90279	0	0	0	0	0	0	0	0	0	0	3.46949	0	0	0
AC140061.8	0	2.42924	0	0	1.17485	7.01712	0	0	2.32914	0	4.53902	3.32617	0	1.98783	1.75361	10.0574	0	3.05467
AC140061.9	0	0	0	2.72339	0	1.15828	0	0.99786	0	0	0	0	5.09757	1.65074	4.64412	0.564474	2.14117	0
AC140076.1	0	0	1.09499	2.90004	0	0	1.80807	0.520243	0	0.595572	0	1.05794	0	2.51282	0	1.48856	3.65073	0.543664
AC140481.2	0.682198	0.567677	0.564506	0.121578	0.3002	0.220944	0.261724	0.176289	0	0.647031	0.241282	0.298607	0.288211	0.189928	0.208887	0.829108	0.551118	0.0881035
AC140725.7	0	0	0	0	0	1.58174	0	0	0	0	0	0	3.431	0	3.68885	0	0	0
AC144530.1	0.503471	0.633487	0.188437	0.709093	0.168755	0.256119	0.62099	0.51732	0.316764	0.205984	0.809039	0.91889	0.468191	1.39855	0.68041	0	0.342904	0.36996
AC144568.4	0	0	0	0	1.35812	0	0	0	0	0	0	0	0	0	0	0	0	0
AC144838.2	0	0	0	0	0	0	0	0	0	0	0	0	2.61584	0	0	0	0	0
AC145212.1	3.31783	2.65395	3.54015	1.53129	1.98071	1.58982	2.22732	1.34282	2.75622	0.831058	1.02875	1.76477	3.55189	3.40669	3.78999	1.33887	1.17612	1.24097
AC145676.2	0.538214	0.728648	0.734107	0.59693	0.541695	0.172784	0.303767	0.710266	0.255794	0.542807	0.315212	0.180961	0.295578	0.315299	0.447032	0.267242	0.269794	0.179896
AC159540.14	0.514884	0.238147	0.280799	0.843536	0.498665	0.932534	1.27683	1.00925	1.35187	1.16358	1.66042	0.690066	0.607387	0.328023	0.255702	0.743721	0.873599	0.894891
AC174470.1	0.799706	0.577095	0.886294	0.594701	0.435778	0.577884	0.941775	0.569108	0.759785	0.626318	0.286742	0.417334	0.433007	0.710177	1.5077	0.558051	0.762786	1.16475
AC187652.1	2.66901	1.03985	1.62969	2.45432	2.09167	1.56556	3.06869	1.93215	2.54924	3.55154	3.6883	2.49003	1.90027	0.646226	1.88608	1.3044	3.84838	3.88758
AC211429.1	12.969	13.0059	13.6851	7.15491	10.3289	8.29789	7.84164	8.22174	8.25916	12.9294	8.5013	11.2027	10.2148	10.6448	8.0553	4.03255	6.94814	5.39485
AC211476.1	0	1.83062	1.44757	0	0	0	2.34741	0.535323	0.606027	0	0	0	0	0.637375	0	0	0	0
AC211486.1	0	1.83062	1.44757	0	0	0	2.34741	0.535323	0.606027	0	0	0	0	0.637375	0	0	0	0
AC217770.1	30.3415	25.0414	2.95273	5.85175	4.12676	11.667	17.0916	22.2553	12.2814	0	11.9771	17.5354	12.8088	16.3807	23.4254	31.5633	9.33155	15.6035
AC217770.2	37.002	38.3008	19.5133	22.5353	56.0429	71.114	54.5114	41.8084	34.8692	79.0906	27.4185	36.1323	66.6772	60.5021	57.9732	42.1441	45.0569	41.0853
AC217772.1	0.415806	0.648907	0.859068	0.323493	0.332247	0.714149	0.593824	0.359462	0.369822	0.233472	0.229295	0.375963	0.24976	0.408965	0.485579	0.21211	0.614889	0.359726
AC217775.1	1.53276	1.46932	1.46191	0.709836	0	0	1.69909	6.28985	0	3.15161	0	0.640566	6.15222	7.31172	2.45015	2.51806	0	3.49638
AC217775.2	0	0.472914	0	0	1.13983	0	2.20646	0.806675	0	2.79055	0.178532	0	0	0	0.379306	0	0.393428	0
AC217778.2	5.72923	9.02347	2.01882	3.58155	1.23227	3.9595	7.25093	4.51089	3.48698	3.69607	4.74164	5.22923	5.68627	9.84682	9.0763	7.99186	12.121	8.03839
AC217779.1	3.02713	8.00523	11.1149	15.8163	15.2165	5.57022	5.65204	17.0698	7.60118	12.563	13.9949	9.59864	4.58574	4.3275	3.69011	7.23251	4.32631	4.7939
AC225613.1	1.12765	0	3.4969	2.60154	6.26687	0	6.04903	0	1.45283	0	0.868663	1.65063	0.670257	0.980759	0.794395	2.73592	1.82353	1.7946
AC225613.2	2.10402	0	0	0	0.97214	0	0.879562	0	1.89089	0	0	1.08183	0	0	0	0	0	1.09965
AC225613.4	0	0	0	0	0	0.40908	0.172661	0	0.538726	1.58847	0	0.203593	0	0	0	0.379355	0	0
AC225613.6	7.19355	0	0	0	0	1.41019	0	4.88527	1.02398	2.57719	1.87239	1.16996	2.40326	1.78514	1.12651	1.51091	3.36239	0
AC225613.7	3.00784	7.92157	7.23247	6.78838	11.664	3.51088	12.1342	7.41951	7.01572	7.26952	7.06697	13.8199	3.47857	3.4869	15.8401	14.2451	6.81579	12.2458
AC226150.4	0.370667	3.0396	0.418289	0.157371	0	0	0.516834	0.576041	0.527697	0.228221	1.33637	0.203521	0.343992	0	1.1309	0.980104	0.573088	1.02695
AC231657.1	0.693005	0.146449	0.375268	0.232523	0.233049	0.283522	0.0340206	0.207723	0.100221	0.144472	0.140124	0.109016	0.250125	0.361018	0.0771422	0.0319431	0	0.138241
AC233263.1	9.34573	4.02197	13.2052	3.55848	8.12896	6.61733	11.4491	7.16539	5.99786	12.9606	9.38296	7.83192	9.97093	13.1484	9.49885	9.30371	13.5631	15.2915
AC233263.2	6.23008	7.31714	2.9777	6.61045	6.3913	2.61058	9.71486	7.6489	3.97521	14.7666	7.29145	2.26259	3.571	7.70617	1.25461	5.42007	6.18938	4.94203
AC233294.1	0.46048	0.565222	0.478462	0.831828	0.2508	0.427795	0.00124577	0.720716	0.0716439	1.13375	0	0.429922	1.02849	0.91041	0.706499	5.5352e-07	1.04402	0.108968
AC233300.1	1.073	1.10821	1.52222	0.368969	0.43683	0.647871	0.608519	1.06366	0.535001	0.595315	0.929384	0.337196	0.798705	1.09937	1.33872	0.470369	0.702315	0.626212
AC234771.2	0	0	1.13051	0.213936	0	0	0.233251	0	0.177589	0.924249	0	0.467355	0	0	0.760529	0.256401	0.50938	0
AC239799.1	13.425	10.6415	11.6212	5.73243	7.49889	7.33796	7.46793	8.45589	7.95482	8.06244	6.61685	6.81718	12.3366	11.6341	10.1903	9.35506	12.8158	9.34557
AC239802.1	0.3888	0.688966	0.196141	0.397497	0.532662	0.322989	0.602637	0.633966	0.441115	0	0.425697	0.251334	0.288238	0.957331	0.649859	0.182703	0.799399	0.567315
AC239803.1	0.122477	0.156104	0.384346	0	0	0.191783	0	0	0	0	0	0.466667	0.26078	0	0	0	0	0
AC239811.2	20.298	16.3438	13.7599	7.02664	9.22227	8.69278	9.66396	13.0696	13.7738	10.6332	8.53615	7.49065	22.1884	20.1495	13.1624	7.30696	18.3193	10.9843
AC239860.1	0.121671	0.136533	0.197923	0.208709	0.208627	0.280438	0.0963526	0.207642	0.231595	0.133508	0.283852	0.0776597	0.0732244	0.495615	0.0735061	0.234501	0.17189	0.0387099
AC240565.2	2.61919	3.18549	3.13085	2.05327	2.69426	3.09773	2.71011	2.17524	1.93406	2.1578	1.80784	1.95938	4.14193	2.5716	3.31556	1.66659	1.66797	2.2054
AC241377.1	0.786106	1.05008	0.818	0.518615	1.44921	1.01044	0.934574	1.45344	1.33069	1.59934	2.7366	0.794853	0.130287	0.601168	1.58542	1.12199	0.965845	0.936965
AC241585.1	2.78987	2.69465	5.56964	6.09554	7.09035	7.40434	9.04221	7.19267	7.99828	3.73178	4.87081	5.94693	8.63945	8.22419	10.0991	8.78293	5.94062	8.8066
AC241585.3	6.51643	6.51933	6.38777	5.13322	6.265	6.76571	5.18226	6.48136	6.8988	4.82192	4.72984	5.09444	8.59409	8.82154	8.2399	5.07001	5.57826	5.23589
AC241952.1	47.0174	43.5128	37.2481	23.7974	26.1271	29.6013	25.6765	26.1687	29.68	26.0772	25.9995	20.0813	26.9242	28.0008	25.7918	22.9275	29.9672	19.5975
AC242426.1	1.15277	2.67864	1.3983	1.56144	1.28786	2.10536	1.41768	1.03241	1.47714	1.42727	0.748967	1.29482	2.51225	1.40782	0.724973	1.09707	1.60298	0.73918
AC242842.1	0.265493	0	0	0.0170881	0.0182161	0	0.616311	0.00850742	0	0.182428	0	0.0144534	0	0	0.0098981	0	0	0
AC242842.2	12.4368	15.5468	12.5163	6.0877	9.04457	8.35112	7.15489	7.58018	8.47153	6.8235	6.82525	6.55526	13.2037	11.8405	12.0628	10.4467	13.4583	11.2634
AC242988.1	16.4254	14.4511	19.2084	13.6388	17.026	21.4505	19.9883	20.7792	18.558	15.2568	16.9863	22.9951	24.5915	16.0504	23.9627	23.7362	18.8907	24.0348
AC243547.1	19.408	15.7192	14.4628	8.28557	10.533	15.5708	6.9942	8.9747	8.0174	12.1742	10.7141	8.85299	12.3373	11.2932	7.39409	4.65416	6.32516	5.2896
AC243756.2	4.56022	5.84592	5.64304	2.71961	3.8221	5.23703	2.65671	3.58813	3.36194	5.86894	5.4574	5.75557	2.84557	3.23623	2.39387	4.23627	3.10201	3.22136
AC243772.2	5.38655	4.96151	4.69739	3.46349	4.53882	5.01902	4.22289	3.79729	3.82829	3.44771	2.8658	3.62117	7.36562	6.16517	4.9801	3.55237	4.2621	3.73722
AC244090.2	8.30732	10.0549	12.1047	7.56177	5.0806	5.37658	11.9262	12.7953	6.49768	7.12833	3.35106	6.15365	10.4695	9.10271	12.6651	23.2593	9.23359	9.41013
AC244102.1	0.584933	0.367446	0.242343	0.0340836	0.17541	0	0.0980012	0.0789967	0.318611	0.245086	0.213506	0.530557	0	0.191863	0.121603	0	0	0.0581052
AC244163.1	22.0195	10.0234	17.5781	21.7615	22.6021	19.1244	34.5015	37.5376	24.5454	15.9218	20.0353	24.2065	0	11.3757	16.966	34.1061	22.0039	53.8039
AC244230.1	44.4918	40.5539	45.0778	12.1897	17.8942	16.8723	22.9213	25.5648	27.8392	35.7535	32.0339	37.1939	72.8242	65.907	71.6308	70.7151	73.1782	72.6316
AC244230.2	0.764639	0.927821	0.475207	0	0	0	0.208287	0.581699	0.132342	0.209346	0.0540151	0.255906	0.371611	0.736997	0.45976	0.610715	0.444068	0.343632
AC244394.1	2.58329	3.04754	3.45132	1.5888	2.15033	3.13116	1.9812	2.43419	2.914	2.18205	1.75957	1.95871	3.79378	3.34765	2.81999	2.35159	3.16111	3.10378
AC244452.1	0.75643	0.624432	1.31984	0.810091	1.2375	1.2354	1.47205	1.16154	0.738361	0.612651	1.15977	0.921996	2.10196	1.41785	1.44268	0.96214	1.37878	1.45573
AC244517.1	0	0.161978	0.378644	0	0.140936	0.0809345	0.141208	0.0756498	0.145084	0.300926	0	0	0.335384	0.0836405	0.366013	0.243996	0.136442	0
AC244669.1	0.0482672	0.0912059	0.117006	0.114266	0.0773851	0.076089	0	0.223375	0.112846	0.340863	0.103709	0.06415	0.107792	0.14638	0.0424593	0.159538	0.0304629	0.0429278
AC245100.1	1.65252	1.90609	2.03518	4.18027	4.73204	4.60235	3.90741	3.59682	5.22648	2.29805	3.46916	3.43799	3.72882	4.46666	5.94184	4.18506	1.83378	3.79652
AC245150.1	0.703875	0	0	0	0	0	0	0.354191	0.629877	0	0	0	0	0.380609	0	0	0.306454	0
AC245177.2	0.185616	0.140485	0.42699	0.16887	0.0886928	0.0916815	0.353028	0.200166	0.272759	0.417213	0.114387	0.271887	0.0890584	0.0929597	0.205618	0.0719142	0.138492	0.0734379
AC245389.1	4.56022	5.84592	5.64304	2.71961	3.8221	5.23703	2.65671	3.58813	3.36194	5.86894	5.4574	5.75557	2.84557	3.23623	2.39387	4.23627	3.10201	3.22136
AC245884.1	0	0	0	0	0	0	0.396747	0.13733	0.180907	0	0.179411	0	0	0	0.123554	0	0	0
AC245884.3	10.1582	9.95425	9.95362	4.98324	6.65469	7.57307	7.16923	8.56745	7.60699	7.44328	8.2433	8.18905	9.82539	8.43323	9.05055	8.74423	9.80995	9.53965
AC247039.1	0.0482672	0.0912059	0.117006	0.114266	0.0773851	0.076089	0	0.223375	0.112846	0.340863	0.103709	0.06415	0.107792	0.14638	0.0424593	0.159538	0.0304629	0.0429278
AC253572.1	0.259138	0.298843	0.0662445	0.10305	0.227557	0.23102	0.112326	0.0603498	0.17834	0	0	0.129634	0.182973	0.0709255	0.192915	0.405856	0.105406	0.179651
AC253572.2	3.43832	2.91495	3.32092	1.57041	2.1868	2.60904	3.19385	2.23775	2.02878	1.92101	2.47508	2.25068	4.17988	4.56803	3.41183	2.17171	2.94079	2.98668
AC253576.3	2.07504	2.54535	2.73028	1.7346	1.3723	1.71344	1.67783	2.5126	2.74597	1.07951	2.03055	2.16609	1.84778	2.04121	1.889	0.911051	1.70491	1.31944
ACBD7	2.36297	2.98942	3.08891	1.31454	2.34797	1.88465	1.50411	1.46402	1.68124	2.01795	2.29988	1.36957	1.75313	2.02132	1.76369	1.83982	1.78701	1.45659
ACER1	0.083445	0.157543	0.453987	0.0680791	0	0.0956443	0.0755916	0.0812387	0	0.0518931	0	0.0893095	1.18767	0.84959	0.495625	0.175283	0.52167	0.222126
ACKR4	0.268822	0.109792	0.387201	0.314855	0.200023	0.501026	0.133511	0.490022	0.215879	0.035782	0.59072	0.22268	0.538218	0.604667	0.471508	0.156564	0.341636	0.094887
ACOT1	5.8699	7.40244	9.3245	3.32226	5.45276	5.32441	4.38098	3.65218	4.27507	6.97667	7.11223	7.87796	1.85936	2.67228	3.32451	2.30915	2.75609	3.48581
ACOT4	0.28318	0.202154	0.558761	0.172227	0.269976	0.304603	0.357797	0.158423	0.297404	0.140743	0.349324	0.225766	0.425938	0.237744	0.254928	0.0493874	0.294801	0.0249711
ACOT6	0	0	0.0725087	0.0544569	0	0.151998	0.17983	0	0.121429	0	0	0.0712637	0.0626814	0.203255	0	0.139606	0	0
ACSBG2	0.445447	0.999827	0.388205	0.681035	0.577022	0	0	0	0.651574	0.284471	0	0.25337	0.219052	0.723	0.310516	0	0.691928	0.126999
ACSM1	0	0	0	0.0307012	0	0.0576055	0.0676733	0.0936306	0.205268	0	0	0	0.0715687	0.24233	0.223957	0.132497	0	0.136612
ACSM4	0.314989	0.257116	0.254949	0.191356	0.200636	0.300202	0.351673	0.0505813	0.189502	0.0628508	0.194798	0.0279365	0.0747211	0.106199	0.439953	0.0275119	0.1998	0.0277667
ACSS3	0.180607	0.682869	0.203513	0	0.912206	0.688835	0.838483	0.93385	1.19816	0.888757	0	0	0.503109	0.188533	0.183486	0.381901	0.742926	0.799468
ACTBL2	0.409843	0.357977	0.33636	0.0473312	0	0.0148796	0.0348041	0.0187477	0.0878758	0.0933493	0.0483359	0.0622317	0.0370727	0	0.0192166	0.020447	0.222096	0.206047
ACTBP12	0	0.102863	0.154833	0	0	0.148644	0.0752813	0	0.0941824	0.401909	0.30518	0.221548	0.078203	0.0850287	0	0.0873919	0	0.268118
ACTBP13	0.101973	0.207136	0.0974567	0.0551514	0.0974833	0.0346238	0.0808127	0.0980197	0.0508929	0.0135848	0.14067	0.0480499	0.12925	0.091601	0.100298	0.0358866	0	0.0238945
ACTBP8	1.45709	1.07704	1.77697	0.953142	1.46444	1.82225	0.157432	0.227863	0.159376	0.491204	0.501753	0.499336	0.770717	0.890046	0.80954	0.734457	1.18308	0.373367
ACTG1P1	0.227521	0.210148	0.742845	0.371881	0.329628	0.0867396	0.767847	0.833291	0.725446	0	0.0699629	0.0608943	0.913419	0.636731	0.451258	0.477755	0.219756	0.910517
ACTG1P3	0.63661	0.926831	1.26019	0.520479	0.503284	0.661987	0.729439	0.735212	0.791176	1.11478	0.284721	0.867624	0.492006	1.59068	0.86115	0.607729	0.783017	0.988525
ACTG1P4	0	0	0	0	0	0.16571	0	0.171843	0	0.185499	0.0988381	0.211927	0.259077	0	9.48105e-05	0.0746496	0	0.396052
ACTG1P9	0.309721	0.51328	0.417043	0.206556	0.298773	0.28163	0.116352	0.478432	0.30872	0.362997	0.25029	0.242376	0.378984	0.655344	0.320004	0.30673	0.419666	0.373011
ACTL10	3.12954	3.66195	3.74098	2.37767	4.06042	3.92005	3.47052	4.63408	4.23848	3.4801	4.94069	4.19451	2.33264	2.71412	2.7558	3.01683	2.3149	3.07552
ACTL8	0.308584	0.151266	0.0666892	0.300349	0.206721	0.188226	0.165561	0.208548	0.139436	0.406709	0.457632	0.887526	0.0292613	0	0.0304511	0.0970555	0.0882804	0
ACTN2	0	0	0	0	0	0	0	0	0	0	0.624447	0	0	0	0	0	0	0.557935
ACTR5	9.07498	9.91528	10.9499	7.89458	11.4363	14.6769	12.5004	12.9998	13.7114	14.2435	14.1342	14.5239	7.52114	8.8985	7.54047	7.2576	9.81779	8.856
ACTRT3	3.11419	3.29436	3.97412	2.70758	3.27536	2.63344	2.47933	3.11243	2.76098	3.52622	2.62527	3.61713	2.14843	1.86205	2.40141	2.84894	2.02228	2.87668
AD000091.3	0	0	0.981962	0	1.76131	0	0	0	0	0	0	0	0	0	0	0	0.164448	0
AD000092.3	0.304053	1.13306	0.893593	0.503645	0.795638	1.00494	0.0922406	1.01017	0.842809	0.983388	1.6076	0.437866	0.190254	0.624566	0.608364	1.17369	0.800854	0.87667
AD000671.6	0	0.251014	0.553023	0	0	0.190051	0	0.0659291	0	0.0854307	0.1342	0.301517	0	0	0.260006	0.0777385	0.1302	0
ADAD2	0.151526	0.0264976	0.0933235	0.0525866	0.103242	0.0660481	0.135231	0.125028	0.0195064	0.0776828	0.0552407	0	0.234962	0.404589	0.130027	0.272303	0.143847	0.0951109
ADAM18	0	0.224274	0	0.150809	0	0.271559	0	0	0	0	0	0	0	0	0.723061	0.376339	0	0
ADAM1B	0.0284019	0.431737	0.138716	0.154318	0.109855	0.163577	0.142968	0.246516	0.197695	0.0680243	0.175518	0.343876	0.576868	0.377077	0.336463	0.138429	0.513909	0.0301334
ADAM20	0.0584566	0.190619	0.146924	0.126016	0.0557186	0.148561	0.0694979	0.0935891	0.0526418	0.0233004	0	0	0.0370144	0.334589	0.0767445	0.142903	0.0923927	0.082288
ADAM28	0.152872	0.124191	0.19515	0.100198	0.13802	0.160895	0.0889287	0.163912	0.16657	0.265039	0.182966	0.169845	0.120168	0.249338	0.167032	0.144897	0.210846	0.0994484
ADAM29	0.245769	0.240714	0.295129	0.139837	0.140808	0.225171	0.263305	0.496901	0.310341	0.294148	0.429599	0.104616	0.257531	0.298329	0.436435	0.167045	0.373837	0.704379
ADAM33	0.308466	0.0865962	0	0.153852	0.11333	0.324194	0.147726	0.0919014	0.170272	0.238105	0	0.250614	0.135406	0.0961152	0.191921	0.19783	0.0650688	0.125474
ADAM3A	0.119557	0.14523	0.0638055	0.0472822	0.114372	0.231316	0.0540257	0.27978	0.0533485	0	0.518444	0	0.436678	0	0.344952	0.125478	0.118521	0
ADAMTS12	0.261439	0.259395	0.37561	0.00934086	0.0550228	0	0	0	0	0.0283468	0.011006	0	0.00552012	0.0119659	0.00569635	0.0213959	0	0.0249732
ADAMTS15	1.14134	1.3149	1.35339	0.515127	0.633012	0.668262	0.138049	0.253198	0.409808	0.435941	0.691008	0.300254	0.095537	0.128847	0.161505	0.391969	0.318769	0.336393
ADAMTS16	0.550663	0.149662	0.285665	0.296848	0.369472	0.279447	0.400168	0.293989	0.349056	0.195133	0.328275	0.15177	0.290526	0.5151	0.341446	0.361439	0.638534	0.452292
ADAMTS2	0.20267	0.173553	0.3368	0.0238285	0.204587	0.0504721	0.0329778	0.0577208	0.129073	0.265286	0.0888594	0.0884399	0.0407751	0.0836232	0.352869	0.0325726	0.0366934	0.233364
ADAMTS3	0.0710364	0.124815	0.0960588	0.0715598	0.156676	0.091133	0.134243	0.0569257	0.142674	0.0356155	0.110168	0.0421952	0.0379536	0.0715976	0.0349009	0.0208497	0.00837733	0.00934613
ADAMTS4	0.32988	0.554242	0.32611	0.341204	0.316384	0.449578	0.384821	0.349797	0.365727	0.408879	0.422387	0.351205	0.42401	0.57961	0.51476	0.381336	0.424386	0.275138
ADAMTS5	0.174051	0.123254	0.0903697	0.0678066	0.0372786	0.0599246	0.034923	0.0536042	0.0503439	0.0401847	0.0697004	0.0773724	0.0480894	0.0508967	0.0220541	0.0117548	0.0264431	0.0118081
ADAMTS7P3	0.119783	0.107004	0.365585	0.0475768	0.0137157	0.034262	0.0127268	0.0410913	0.0131582	0	0.0903498	0.0154366	0.0732114	0	0	0.0487667	0.0270377	0.0152571
ADAMTS7P4	0	0	1.84216	1.17216	0.394382	0.870418	4.40409	0	0.375403	2.63935	0.537747	0.422902	1.96944	0.338044	1.13749	0	0.402589	0.481768
ADAMTSL2	0.143498	0.128389	0.125723	0.128381	0.0617015	0.13179	0.0947067	0.0756413	0.166904	0.0619972	0.129657	0.110305	0.148902	0.107855	0.0387908	0.140151	0.186509	0.0700125
ADAMTSL4-AS1	1.07563	4.36432	3.42132	2.02603	2.63859	3.44495	9.46639	7.00341	5.3557	3.72679	3.08669	1.66344	3.18184	4.52347	4.40026	7.97659	7.42758	8.64432
ADCY4	0.674737	0.60656	0.339908	0.240633	0.202594	0.3198	0.471338	0.602577	0.251087	0.631116	0.266077	0.317772	0.509841	0.276411	0.483871	0.528436	0.483207	0.170594
ADGB	1.14997	1.10171	1.15973	0.536813	0.673026	0.823574	0.843345	0.901778	1.01676	0.938537	0.792425	0.513041	1.01821	1.11535	0.8158	0.83367	0.733419	0.532249
ADH7	0	0	0	0	0.593221	0	0	0	0	0	0	0	0.537727	0	0.349145	0.460334	0.208755	0
ADIPOQ	0.0596509	0.181527	0.0136514	0.0867152	0.092178	0.0619841	0.0422076	0.102203	0.160525	0.175369	0.105955	0.0804853	0.0405223	0.101912	0.194869	0.0775824	0.177849	0.165758
ADM5	0.279074	0.955682	0.842892	1.03744	1.39091	0.937654	1.30394	0.729443	0.821192	1.01558	1.80147	2.2685	1.16044	0.668463	1.09473	0.639593	0.841425	0.814374
ADO	14.7905	15.1584	16.4764	9.55527	12.7148	14.0382	11.723	11.2088	11.9641	14.1939	15.3982	14.8265	10.0456	10.4911	10.1293	9.38121	9.87565	10.3294
ADORA2BP	0.0849554	0.420806	0.465956	0.210057	0.0828744	0.064793	2.15603	2.52134	1.63991	1.02758	0.207934	0	0	0.521781	0.169442	2.8594	2.91277	1.55404
ADPRHL2	22.0719	26.3821	28.9273	12.3107	19.9438	16.7758	16.3023	18.9059	15.3053	17.2931	22.6201	21.6231	11.8053	12.3735	14.6594	16.044	14.6536	14.96
ADRA1A	0.271693	0.224538	0.298502	0.0780485	0.265572	0.276291	0.164403	0.359293	0.50037	0.767556	0.11072	0.912856	0.179382	0.46406	0.271242	0	0.711743	0.10429
ADRA1B	6.81925	7.29538	7.15705	0.759737	0.736449	0.458777	0.867396	0.936993	0.997699	1.64287	1.23877	0.926276	0.15843	0.270878	0.330029	0.490713	0.702178	0.637806
ADRA1D	0.14306	0.174968	0.0880798	0.0495777	0.155891	0.140235	0	0.0392804	0.0184096	0.0488847	0.303648	0.0434529	0	0	0.100634	0.0642387	0	0.0215826
ADRA2C	0.926103	0.729162	1.29425	0	0.126415	0.214301	0	0.0892412	0.334082	0.190075	0.719974	0.793782	0.0753194	0	0	0.138667	0.100713	0.223933
ADRB1	0.344934	0.329236	0.207678	0.217035	0.379917	0.25217	0.35676	0.311369	0.376753	0.320614	0.164941	0.222347	0.202984	0.0960657	0.377652	0.259047	0.237522	0.26315
ADRB2	24.7148	24.1545	24.1374	8.49661	13.868	7.02148	8.87273	7.38111	8.61487	12.9878	11.7303	10.4536	9.78899	8.72804	10.8329	20.1783	23.1625	20.9005
ADRB3	1.97032	2.49883	1.91423	3.30524	0.766283	2.15058	4.42233	5.88259	3.22623	4.5427	2.23302	2.26452	6.69138	9.38108	5.86079	3.1785	2.37787	2.72026
AE000662.92	0	0.35329	0	0	0	0.0723936	0	0.188654	0	0	0.11595	0.102378	0	0	0.0948393	0.099893	0.186897	0.204863
AF038458.4	0	0	0	0.871493	0	0	0	0	0	2.52931	0	0	0	0	1.03159	0	0	0
AF121898.1	0.220433	0.137639	0.110541	0.0551368	0.0709389	0.104198	0.061094	0.132207	0.0632704	0.186755	0.105955	0.144243	0.315236	0.205531	0.201041	0.144386	0.145976	0.164469
AF131215.1	0.380629	1.92284	0.860299	1.78013	1.54357	2.17743	2.65703	3.16261	2.89474	1.64213	4.11363	0.627664	0.706057	2.58844	2.13072	2.41641	3.14655	3.37894
AF131215.5	0.849513	0.81943	0.361106	0.437819	0.270505	0.431802	1.05753	0.694323	0.464544	0.739596	0.764233	0.712269	0.75728	1.32778	0.989739	0.809414	1.00397	0.544543
AF146191.7	0	0.121677	0.0356584	0.0842903	0.120834	0.0661326	0.0741986	0.0240789	0.0381053	0	0.219922	0.160999	0	0.0251353	0.0734864	0	0.054346	0
AF186192.5	0.345037	0.286477	0	0.0956496	0.113444	0.175462	0	0	0.10676	0.139869	0	0	0.215538	0	0.115387	0	0.343235	0
AF207550.1	1.073	1.10821	1.52222	0.368969	0.43683	0.647871	0.608519	1.06366	0.535001	0.595315	0.929384	0.337196	0.798705	1.09937	1.33872	0.470369	0.702315	0.626212
AF224669.3	0.243542	0.62026	0	0	0.503115	0.557233	0.458492	0.258968	0.470309	0.605822	0.289868	0.810702	0.673064	0	0.250257	0.25849	0.774608	0.274093
AF228730.12	0	0	0	0	0	0	0	0	0	0	0	0	0	1.11029	0	0	0	0
AF228730.7	0	0	1.33374	0	0	0	0	0	0	0	0	0	0	0	0	0	0	0
AF241725.1	0	3.67658	3.12222	0	0	4.47709	5.27849	0.990769	2.76542	1.20173	0	0	9.78306	1.88659	7.74569	1.05241	0.938307	5.47909
AF241726.4	0.0281079	0.0981745	0.0835595	0.0620541	0.0246434	0.0817044	0.0942941	0.100283	0.0473963	0.10236	0.0999096	0.0851484	0.120614	0.169218	0.0799476	0.109675	0.127903	0.172596
AGAP2	0.173674	0	0.174949	0.10724	0	0.301112	0	0	0	0.231363	0	0.0443455	0.398108	0.262766	0.49193	0.00647904	0.203249	0.0434486
AGAP2-AS1	17.1336	19.1748	18.6874	8.06894	12.2409	10.4822	19.9628	16.1836	22.0641	15.5396	16.9594	15.6462	9.81154	8.93147	7.64167	11.9121	12.9387	9.85894
AGBL1	0.0742853	0.181859	0.0267115	0.0200483	0.212814	0.0755171	0.221082	0.279452	0.0893408	0.207459	0.183809	0.105384	0.446514	0.100151	0.31728	0.0778522	0.117713	0.183275
AGBL4	0.0860352	0.0996574	0.0724291	0.0663912	0.0260794	0.0536147	0.110848	0.053921	0.0758521	0	0.033772	0.0580125	0.130248	0.0271577	0.0574176	0.105647	0	0.0154951
AGGF1P1	0.531346	0.283641	0.261538	0.123341	0.292166	0.273916	0.310024	0.30205	0.18448	0.212079	0.125946	0.10152	0.504107	0.744286	0.179712	0.0714028	0.264178	0.273906
AGGF1P2	0.630482	1.0048	0.81301	1.17666	0.753778	0.93637	0.697194	0.982426	0.74633	0.109041	0.278026	0.194114	0.508078	0.553768	0.595533	0.189528	0.586521	0.485309
AGMAT	0.433294	0.482562	0.178244	0.395793	0.154005	0.245817	0.337829	0.494752	0.400638	0.464565	0.650618	0.232599	0.319043	0.283132	0.310032	0.389142	0.453139	0.176549
AGMO	0	0.027473	0.101426	0.148966	0	0.0173638	0.145638	0.0457585	0.0805483	0.218827	0.0276672	0.118778	0.111337	0	0.179466	0.0701405	0.0894361	0.157585
AGRP	0.294367	0.121817	0.216068	0	0.0961732	0.299361	0.178464	0.195314	0.0905719	0.356844	0.479195	0	0.368581	0	0.294314	0.206574	0.193524	0.741939
AGT	0.145936	0.148849	0.288582	0.137832	0.278677	0.426523	3.03993	3.09072	2.5446	0	0.391222	0.207013	0.46171	0.860707	0.407513	1.55488	1.15601	1.28573
AGXT	0.250955	0.0254873	0.285843	0.220648	0.218541	0.183092	0.0950792	0.140243	0.296347	0.224459	0.157673	0.0227418	0.0644252	0.210723	0.103124	0.0663611	0.0807679	0.088408
AHCTF1P1	0.278757	0.143616	0.126418	0.110745	0.0697948	0.105641	0.0577366	0.0524425	0.0576973	0.088726	0.126428	0.0489422	0.141365	0.0645641	0.0271458	0.0194337	0.087659	0
AICDA	0.250986	0.215347	0.228779	0.296613	0.202521	0.338784	0.344925	0.241297	0.274309	0.115405	0.286898	0.164184	0.275151	0.23402	0.149655	0.283155	0.293388	0.122292
AIFM3	0	0.205916	0.183776	0	0	0	0.60592	0.168178	0	0	0.593043	0.358411	0.152494	0	0.165939	0	0	0
AIG1P1	0	0	0	0	1.38645	2.34625	6.10467	0	0	3.6618	4.30672	0	3.00522	8.23007	0	3.22558	5.70848	0
AIMP1P1	0	0	0	0.179908	0.0709411	0	0.0659917	0.143694	0	0.264436	0.0895698	0	0.20646	0.0745645	0	0	0	0
AIPL1	6.86053	7.73267	7.74609	2.37424	2.65361	2.30515	4.58887	4.97051	5.36912	6.94342	6.35216	7.53559	2.47874	2.86508	3.01925	2.50879	5.01347	3.45731
AIRE	0.0847814	0.115131	0.266984	0.179527	0.040771	0	0	0.262354	0.0616887	0.101716	0.156662	0.135748	0.0802464	0.0687108	0.126402	0.0974705	0.0423341	0.0900309
AJ239321.3	0	0	0.365017	0	0	0	0.30091	0	0	0	0	0	0	0	0	0.515737	0	0
AK2P2	1.0141	0	0	0	0	0	0	0	0	0	0	0	0.307928	0.362018	0	0	0.370784	0
AK3P3	0.612129	0.916143	0.814248	0.204086	0.242168	0.840508	0.224053	0.369748	1.02522	0.447245	0.446373	1.06238	1.48975	1.51586	1.47606	0.903621	0.489005	0.932391
AK3P5	6.49572	7.23956	4.31905	2.92398	2.51844	2.91448	0.889272	2.18347	2.72497	3.76845	2.75267	4.20124	5.49256	3.79757	1.36136	2.42587	3.75244	3.6048
AK4P1	26.5265	23.9449	18.3651	10.8065	11.249	16.5911	15.6934	14.6475	21.9677	18.2099	17.5969	18.9324	24.5795	18.512	10.9476	13.9063	17.3684	13.8431
AKAP11	16.8625	16.6723	15.2425	9.23503	10.7516	13.6877	11.7465	11.7104	12.9024	14.7848	13.6379	12.3964	14.3037	14.5095	12.8495	11.2249	14.8844	11.6565
AKAP14	0	0	0	0	0	0.288051	0.361888	0.417152	0	0	0	0	0	0	0	0	0	0
AKR1B10P2	0	0.276164	0.405772	0.244608	0.289312	0.341622	0.202629	0.51399	0.342336	0.179356	0.091287	0.159683	0.422846	0.0762736	0.222273	0	0.873802	0.239938
AKR1D1P1	0	0	0	0.24024	0.0710489	0	0.462638	0.215871	0	0	0	0.157085	0.275683	0.597412	0.218278	0.153726	0.0712128	0
AKR7A2P1	0.830241	1.58597	0.578071	0.124062	0.954087	0.920975	1.29681	1.26388	1.66009	0.911489	1.57321	1.62201	0.924416	1.38799	0.976677	1.11078	1.10378	1.37682
AKR7A3	0.851838	1.29095	0.885142	0.248967	0.770274	0.687068	0.518381	0.724764	0.768288	0.383482	0.455005	0.726377	1.45329	0.95413	0.519729	0.982878	0.683427	0.614124
AL009178.1	0.351959	0.292537	0.338509	0.266595	0.300981	0.537171	0.305737	0.285864	0.321881	0.150157	0.393719	0.322948	0.334471	0.359299	0.490529	0.369185	0.199406	0.467258
AL020996.1	0.999741	1.1994	1.46661	0.982922	1.58461	1.68929	1.66405	1.79096	1.7315	1.35491	1.36421	2.40393	2.70747	3.14861	3.85716	2.13235	2.09135	2.63329
AL021068.1	0.533959	0.605207	0.578622	0.634883	1.30187	0.845606	1.21513	0.916234	0.558562	0.838132	0.557353	0.569918	1.16674	1.75011	1.13713	0.517056	1.33843	0.567254
AL021546.6	0.707512	0	0.539996	1.07294	1.11581	0.433497	0	0	0	0	0	0	1.48894	0	0	0	0	0
AL022341.1	0	0	0.141516	0	0.252612	0	0.116804	0	0	0	0	0.138423	0.119245	0.394994	0	0	0	0
AL022345.7	14.8443	4.76767	2.74123	1.0596	2.34346	2.10964	3.41134	1.06534	5.46825	0	3.74529	1.30601	1.22237	2.36945	2.55708	2.83017	5.19327	0
AL022345.8	0	2.01364	0	3.74092	0	1.18423	0	0	0	0	0	0	0	1.37613	0	0	0	0
AL022393.7	0.43586	0.553006	1.23894	1.12048	1.56121	2.32705	1.63367	2.06236	0.626727	0.539669	0	0.963678	1.0071	1.37569	1.56121	1.15479	2.73973	4.62657
AL023583.1	2.28183	3.27484	0	6.8732	0	2.38	3.3256	0	0	9.25786	2.86809	0	4.35278	1.50283	4.07477	1.40106	2.25939	1.48181
AL023807.1	0	22.717	10.356	4.21634	10.0343	8.35178	7.74517	13.9773	2.83795	0	6.98662	2.88477	18.7437	24.2977	11.7712	2.81922	15.6835	7.91909
AL031320.1	26.1432	33.8404	30.424	11.32	19.3639	25.1769	4.59734	18.5158	18.0417	15.0991	21.7292	11.5039	11.0384	19.2561	11.1786	28.4218	13.5807	38.6232
AL031663.2	0.25643	0.0631669	0.204138	0.0554044	0.114107	0.143758	0.152311	0.0330842	0.110725	0.14302	0.0211847	0.0181579	0.0825215	0.241652	0.0865538	0.179148	0.0647984	0.0181715
AL031666.2	0.618354	0.713387	0.707707	0.373481	0.241063	0.269993	0.697259	0.662172	0.865435	0.366775	0.405482	0.296629	0.407813	0.943277	0.379748	0.743937	0.712809	0.565006
AL034548.1	0	2.81734	1.19964	0.000396703	0	5.2707	2.06879e-07	0.697141	0	0.408776	0.301665	0	1.6477	5.72776e-06	0.777438	0	0.254065	0
AL035252.1	3.8643	6.14273	7.44935	7.57764	9.96117	2.78326	8.10165	6.90922	8.44907	1.3883	14.8522	7.63398	2.72788	11.371	3.56563	2.47422	0.973474	9.07401
AL049542.1	48.1206	66.6426	51.5567	37.025	50.7081	21.9397	18.7565	30.4422	19.4706	28.6575	29.8166	31.2134	34.3213	28.6812	34.2573	20.022	26.3659	27.3761
AL049543.1	0	0	0	0	1.13246	0	0	0	0	0	0	0	0	0	0	0	0	0
AL049747.1	0	0	0.191902	0.0755549	0	0.0657832	0	0	0.0779818	0.206841	0.104118	0.275071	0.247761	0	0	0	0	0
AL049758.2	1.78107	1.38351	0.832193	0	0	0	0	0	0	0	0	0.402507	0.973227	0	0	0.379651	1.17929	1.64548
AL049840.1	3.78456	4.79003	6.03731	2.5041	2.10394	1.93123	2.01504	1.55483	1.88386	2.56515	1.84857	1.62717	1.89686	1.70919	3.03492	1.29346	1.44368	2.08499
AL050302.1	0	0	0	0	0	1.11789	0	2.15331	0	0	0	0	0	0	0	0	0	0
AL050303.1	0.281596	0.34512	0.270507	0.0761434	0.0748693	0.119281	0.125915	0.120855	0.0754125	0.262442	0.193323	0.199994	0.0593348	0.0422389	0.200708	0.0874764	0.35812	0.265165
AL079342.1	0	0.138713	0.0977189	0.0367298	0.0432656	0.0346263	0.141556	0.0218177	0.0817813	0.0815094	0.0563699	0	0.172256	0.139968	0.0670189	0.0238481	0.0438694	0
AL109659.1	0	0	0	0	0	0.120593	0.145945	0	0	0	0	0	0	0	0	0.166931	0.16075	0.868722
AL109806.1	0.546016	0.700726	2.83961	0.23708	0.377869	0.219494	0.555388	0.586817	0	0.342632	0	0	0.401643	0	0	0	0	0
AL117190.3	0.178613	0.202135	0.0969606	0.146787	0.0424026	0.320741	0.0792498	0.443108	0.244861	0	0.16629	0.192489	0.0844563	0.389318	0	0	0.175528	0.0956567
AL118506.1	2.8083	9.04149	7.36467	4.81113	7.29043	6.42576	8.29522	9.7613	5.38078	5.883	2.84137	4.53568	7.38925	4.77088	9.28271	3.8915	5.42658	4.58351
AL121578.7	0.792392	0	0	0.229075	0	0.201474	0	0.283185	0.51276	0	0.313533	0.294193	0.485288	0	0.272468	0	0	0
AL121657.4	0.547831	0	0	0	0	0	0	0	0	0.674205	0	0	0	0.572112	0	0	0.18799	0
AL121761.2	0.779413	0	2.28616	2.07356	2.92006	2.68806	2.25126	1.73079	2.72763	3.96649	1.83195	3.0926	2.83318	5.88772	5.33155	3.32905	9.97641	4.53011
AL121895.1	0	0	0	0	0	6.15698	0	0	0	2.016	0	0	0	0	2.96091	1.84811	0	0
AL132868.1	1.6334	0.714887	1.92399	0.485948	2.35517	1.24859	0.530872	2.44583	1.10547	2.10347	1.28337	0	0.980768	0.585748	1.1501	4.07745	2.4378	1.91266
AL132989.1	5.20474	4.91421	4.43088	2.81115	3.68634	3.4819	2.50101	3.1215	2.99333	4.48969	2.36988	3.17666	4.51774	5.11467	5.48942	3.57814	5.4063	3.23119
AL133262.1	0	4.14936	0	0.91153	2.07405	0	3.93072	2.06609	0	1.3157	1.39766	1.14068	4.10691	5.11615	0	0	10.7082	3.61789
AL133318.1	11.9174	4.77796	6.6552	3.17364	7.12902	5.19924	1.10167	5.37224	4.34894	7.93639	9.31526	7.69231	3.68776	15.3004	0	15.2868	6.17528	11.542
AL133373.1	0.0830699	0.15067	0.182867	0.26393	0.0610672	0.165088	0.0768855	0.267869	0.112371	0.347294	0.161299	0.354013	0.239622	0.48058	0.670673	0.406822	0.663743	0.311253
AL133458.1	0.343829	0.541994	0.396574	0.654803	0.386419	0.361361	0.439464	0.667972	0.417907	0.459439	0.423321	0.301749	0.39031	1.1331	0.583202	0.633349	0.75195	0.73074
AL135901.1	9.58903	0	3.05025	3.46918	1.71035	7.65996	3.13986	2.98076	2.9148	3.13446	13.6382	9.51155	4.79098	4.75037	0	3.979	4.2599	6.78182
AL135998.1	0	0	0	0	0	0	0	0	0	0	0	0	0	5.9047	0	0	0	0
AL136115.1	0.903827	0.739381	0.815415	0.459098	0.252891	0.832731	0.910776	0.619976	0.613902	0.677647	0.511333	0.361521	1.32	1.14537	0.893074	1.02695	1.33321	0.959237
AL136376.1	0.701955	0	1.50535	0	0	2.07599	0	2.23678	1.87617	1.10833	1.09956	3.82352	2.78574	2.15422	0	3.34501	3.10974	2.17099
AL136531.1	0.928169	1.48102	0.638275	0.868971	1.02534	0.673691	0.807805	0.732744	0.593011	0.559019	0.342266	0.3486	0.877863	1.36937	0.55474	0.243531	0.491223	0.443683
AL137059.1	1.68848	3.06996	3.30982	0.831651	3.24175	0.91983	2.94963	0.512346	1.39621	1.79895	2.01008	0.534939	3.11128	2.29283	1.48678	0.76779	2.80924	1.62768
AL138479.3	0.707998	1.45552	1.59534	1.31478	1.42015	1.48325	0	2.23836	0.446462	1.16385	1.95838	0.516721	0.220143	1.54948	0.465104	0.391802	0.484189	1.28936
AL138751.1	7.67894	1.24638	9.62759	5.95205	4.80463	9.7952	2.28457	2.18335	6.9457	1.4874	5.13037	0	18.7688	3.3441	4.84668	6.75232	3.16761	6.74392
AL138815.2	17.413	17.2256	37.2972	15.9038	12.0127	22.0101	24.6309	18.2862	20.7477	10.2852	17.05	14.3485	25.4322	18.0643	15.62	21.8574	19.5384	17.45
AL138847.1	0.0971351	0.197959	0.138928	0.052561	0	0.176698	0.173598	0.0929667	0.0293619	0.0768679	0.163241	0.136835	0.187165	0.135426	0.0640116	0.294361	0.0938812	0.138699
AL139080.1	0	1.79695	1.59288	0	3.35238	0.969397	0	1.10022	4.2434	7.37167	2.65305	1.55494	3.11678	2.23804	3.19137	0	1.18218	4.9077
AL139099.1	0.715435	0.582328	1.43232	0.584842	0.614727	0.895632	0.92756	1.41142	1.12371	0.762357	1.13888	0.878121	0.400591	0.960576	1.02053	0.67603	0.723661	0.547625
AL139147.1	3.37811	1.5979	2.1117	1.31559	2.22296	3.76914	1.88831	3.89526	1.91245	3.93091	1.93799	1.6741	5.35022	4.20645	2.7298	3.18273	5.87319	1.61521
AL139385.1	0	1.73704	0.553573	0	0	0.725432	0	0	0	0	0	0	1.30625	0	0	0	1.01494	0
AL139819.1	0	0	0	0.186263	0.211725	0.497032	0	0.197238	0	0	0	0.732894	0.249416	0	0	0	0.314685	0
AL158147.2	15.8921	15.5783	23.5192	8.23972	16.5726	7.33499	7.73609	7.43632	13.9369	7.47871	24.3285	4.75083	13.6347	10.389	8.76884	9.95791	3.60021	7.52055
AL160175.1	2.46908	4.88389	1.62476	4.68513	4.25748	3.16349	2.09245	10.2431	1.68982	4.76226	3.22974	0	0	0	0	11.2339	2.74962	10.1407
AL160274.1	0	0	0	0	0	0	0	0	0	0	0	0	0	4.43078	0	0	0	0
AL160286.1	12.5491	2.68777	3.89593	8.64299	1.56169	2.83909	8.19839	2.95738	3.19493	8.97145	2.44771	1.88163	1.74417	6.21438	11.6417	9.51631	2.95613	1.95163
AL160471.6	0	0.198924	0.352287	0	0	0.122621	0	0	0.073789	0	0.0984621	0.0864648	0	0	0	0	0	0.431937
AL161450.1	0	0	0	0	0	2.46279	0	0	0	0	0	0	0	0	0	0	0	0
AL161915.1	2.99202	1.78437	2.56759	1.26462	1.18269	1.86732	2.33445	2.83054	2.99243	2.00724	1.77276	1.53775	1.44781	2.33163	1.25137	1.92908	1.63829	2.17843
AL162389.1	4.86745	3.03214	4.52861	2.61853	3.66638	3.08466	2.97046	3.06972	3.42429	2.84043	2.78728	3.44586	5.57593	5.8031	5.20519	1.53569	1.81398	3.76711
AL162407.1	0	0	0.648356	0.316063	0	0.183156	0	0	0	0	0	0	0	0	0	0.181902	0	0
AL162424.1	1.55188	6.07746	4.27489	1.27087	3.65576	7.43686	1.47482	0	2.61723	10.6656	1.78818	0	1.32172	3.83377	0	3.3316	1.01481	3.65673
AL162431.1	13.4953	5.68043	4.38466	2.06655	14.4722	9.02164	9.21905	3.3359	1.17566	3.61604	10.2179	7.10564	10.1389	8.05388	10.0245	13.4249	12.8821	4.11717
AL162458.1	0	0	0	0	0	0	0	0	0	0	0	0	0	0	0	0	1.21735	0
AL162851.1	0.281596	0.34512	0.270507	0.0761434	0.0748693	0.119281	0.125915	0.120855	0.0754125	0.262442	0.193323	0.199994	0.0593348	0.0422389	0.200708	0.0874764	0.35812	0.265165
AL163636.6	2.64625	2.51107	2.40033	0.476274	1.52024	1.32479	1.30377	0	0.612057	0	0	0.900971	3.30154	2.37462	3.09128	2.90338	1.39133	1.91913
AL163952.1	17.8824	11.3757	7.2342	7.92052	10.5809	9.35125	14.2291	17.7804	15.5396	12.874	14.0156	14.5395	18.6007	30.147	20.4504	14.555	16.3856	20.3322
AL353583.1	1.40604	1.84262	0.552263	2.08742	6.06133	6.81311	3.64444	3.14801	1.42003	3.00385	2.19929	2.66731	11.4378	12.6572	9.89068	2.49998	6.30562	3.83604
AL353608.1	11.0522	9.45895	10.0042	7.66023	8.1117	13.6442	9.52099	9.18202	10.1827	8.70323	8.19366	7.70314	8.79797	10.2537	8.60951	8.81907	16.5127	6.59353
AL353608.2	11.0522	9.45895	10.0042	7.66023	8.1117	13.6442	9.52099	9.18202	10.1827	8.70323	8.19366	7.70314	8.79797	10.2537	8.60951	8.81907	16.5127	6.59353
AL353662.1	14.3954	8.02984	8.82235	3.30576	5.75434	4.44587	4.21969	4.24919	13.6186	4.10446	9.29181	11.5337	7.57621	1.78458	7.57757	0.522251	4.02266	1.29208
AL353662.2	0	0	4.38711	0.177572	2.59154	4.99025	1.2271	4.58117	3.17753	8.31585	4.48286	7.63368	2.20329	1.54392	0	2.93256	7.20469	1.17276
AL353662.3	3.26557	8.02228	3.65571	7.17032	10.0908	3.28352	5.18798	0.703348	3.31552	0	0	3.30584	0	1.37794	8.97365	3.79139	6.6526	1.5309
AL353671.1	7.48508	11.0623	7.04314	0	8.30702	5.54315	6.74928	0	3.95351	0	2.2831	6.57384	0.39627	2.93305	6.4961	0.295112	0	0
AL353671.2	4.99251	0	0	0	1.37886	0	0	2.72219	0	2.54297	0	3.47517	1.41253	4.50202	5.17423	4.35345	1.37089	2.08876
AL353671.3	0	0	0	0	0	0.115265	0.271386	0	0	0	0	0	0	0.645951	0	0	0.144984	0
AL353671.4	5.32228	2.86195	1.40583	0	4.509	1.88317	0.13482	4.16448	0	8.787	3.97868	1.08062	1.02001	6.32433	2.05837	0	0	0
AL353698.1	0.247585	0.548099	0.107571	0.0807683	0.429329	0.22655	1.15663	0.385657	0.900216	0.595251	0.24397	0.476446	0.327806	0.503215	0.343284	0.155915	0.142968	0.263668
AL353791.1	1.58665	1.40407	1.36783	1.47223	1.65974	2.67041	3.2183	2.45383	2.95213	1.98629	2.07499	2.11882	3.74646	4.8302	3.53739	2.63464	3.14535	2.36294
AL353898.1	0	3.7176	0	1.30798	2.43419	0	0	0	0	0	3.48185	0	4.60581	2.89721	0	0.254958	0	0
AL353898.2	0.898866	0.848462	0.628551	0.65089	0.780496	0.904629	1.65467	1.12443	0.948276	0.592072	0.562359	0.527416	0.952002	1.50669	0.939904	1.34856	1.36855	0.901146
AL353898.3	3.18313	2.05064	3.58897	6.71293	13.1895	4.90197	6.82963	2.98472	11.4139	7.87754	3.37333	3.40184	2.72848	6.7902	11.0558	5.80722	7.91383	6.80178
AL354718.1	0	7.60415	5.21451	8.01998	1.33345	6.74561	0	12.2549	4.38066	6.99608	9.08122	8.03629	0	11.6274	6.31102	9.72388	2.89368	11.6831
AL354808.1	0	0	0	0	0	1.66242	0	0	0	0	0	0	0	0	0	0	0	0
AL354808.2	0.341852	1.41887	0.756068	0.757892	1.34824	0.695367	1.87319	1.02839	0.740167	0.415655	0.416105	1.60415	1.92223	2.69948	2.17166	0.840624	0.56647	0.989335
AL354822.1	3.22553	2.9881	3.25519	2.0261	2.08104	1.50187	2.38533	2.39683	2.42872	1.47812	1.29087	1.82715	1.96331	4.89211	1.24005	2.84695	2.32962	1.67958
AL354993.1	0	0.107891	0.686796	0	0.535007	0.979677	2.23267	0.928791	0.674291	0.338181	0.854617	0	0.0760162	2.63799	0.402894	1.03668	2.43079	0.162081
AL355390.1	1.09882	1.05244	0.927434	0.676737	0.957766	0.910626	0.746299	0.321874	0.516975	0.457377	0.502481	0.736928	1.20171	0.74863	0.823912	0.600793	0.522137	0.934296
AL355490.1	11.0714	11.5793	7.75211	5.7152	13.7849	21.0057	10.915	18.8947	12.421	17.8393	9.11567	8.55226	15.1875	10.1453	13.4368	25.0664	13.0181	14.1778
AL355531.2	0	0.161721	0	0.21632	0	0.197562	0	0.13079	0.362169	0.157881	0	0	0	0	0	0.136582	0.259551	0
AL356356.1	2.25909	3.45496	2.49793	2.28301	2.37143	2.1184	4.07851	3.78264	4.12016	1.84342	2.49992	1.57235	2.5159	2.34591	2.67365	3.80389	4.31084	3.65546
AL356475.1	1.48935	0.803239	2.03558	1.89233	1.22634	1.63893	1.16641	1.5944	1.66067	1.22729	0.473342	1.69325	1.59189	0.880716	1.20637	0.54375	1.60499	1.0714
AL356585.1	0.0350904	0.0430377	0.113887	0	0.235424	0.0535113	0.0942332	0.0339424	0	0.294529	0.346668	0.261871	0.0846899	0	0.0346557	0.0367981	0	0.111642
AL356740.1	12.9724	5.89074	6.04973	0	0.301503	0.294372	3.28804	0.282559	1.91695	4.0704	4.96537	6.47262	3.19369	0	0.938162	0	0	1.86013e-06
AL356806.3	0	0	0.247359	0	0.0732763	0	0	0	0	0.182016	0	0.0809751	0	0.384955	0.150025	0.237659	0.146937	0
AL357153.1	0.175707	0.287016	0.284671	0.118708	0.0840293	0.156297	0.130879	0.226027	0.238068	0.175391	0.108604	0.187112	0.249977	0.237105	0.288893	0.061398	0.223236	0.186029
AL357673.1	2.75127	2.48839	2.62588	1.60088	1.62343	1.67767	2.30628	1.72413	2.28028	1.69015	1.71348	1.33629	3.70954	3.05136	2.74318	1.89338	2.03134	1.82209
AL358813.1	7.00467	3.33302	3.23641	1.68867	4.25789	2.33737	0.615493	2.533	4.53662	4.9789	4.44738	1.48908	5.05716	5.75804	4.92837	2.78394	3.03427	4.40375
AL359091.2	0.432299	0.989419	0.513676	0.600784	0.38605	0.634104	0.630414	0.576318	0.882677	0.113611	0.486164	0.312507	1.26716	1.26165	0.959646	0.880522	0.967412	0.597452
AL359195.1	1.42656	0.88765	1.38936	0.543018	0.627227	0.656665	0.575139	0.670462	0.483872	0.739493	0.900928	0.871564	0.754815	1.01828	1.28389	0.507414	0.636262	0.652462
AL359697.1	0	0	0	1.18131	0	0	0	4.55508	0	0	0	0	0	2.60447	0	0	0	1.64332
AL359878.1	0.184947	0.113136	0.432349	0.305461	0.274587	0.350975	0.342106	0.296604	0.400358	0.186436	0.264883	0.260677	0.31858	0.486676	0.399178	0.258339	0.616108	0.330919
AL360004.1	0.160952	0.220056	0.241863	0.15922	0.111389	0.200995	0.356695	0.310466	0.202455	0.254099	0.340986	0.143205	0.200963	0.412104	0.397862	0.302875	0.424616	0.361284
AL360004.2	0.160952	0.220056	0.241863	0.15922	0.111389	0.200995	0.356695	0.310466	0.202455	0.254099	0.340986	0.143205	0.200963	0.412104	0.397862	0.302875	0.424616	0.361284
AL365202.1	8.9792	13.8496	7.91635	12.8738	7.02249	6.60149	4.25704	7.87911	12.8694	11.8028	5.47179	2.3856	4.49264	9.65253	16.8452	8.25977	21.7766	3.60923
AL390196.1	13.7881	6.38615	17.7357	4.1668	1.59868	4.95442	14.3526	9.95907	18.8353	5.27558	13.5331	0	9.11829	8.16083	7.93394	17.8767	2.62957	28.1137
AL391357.1	6.81275	9.49077	10.996	3.69775	3.4506	3.59632	7.71091	7.61436	2.1715	6.09109	7.30606	4.16125	2.79978	1.14196	6.11249	1.1396	3.53953	10.5395
AL391421.1	1.90242	2.5494	1.92728	1.92816	1.84832	2.99226	1.86125	2.63894	2.17645	2.8487	2.3883	2.05851	1.9734	3.18921	1.93555	1.21531	3.03137	1.29049
AL391994.1	1.13563	3.28935	5.30113	3.93251	0	2.0207	3.37496	1.59392	1.46453	1.01415	1.01016	0	0.856724	0.474611	0.645796	1.62628	1.6025	3.93933
AL392086.1	0	0.614205	1.65679	0.834967	0.505111	1.07575	0.455555	1.04934	2.84007	1.20154	0	0.533463	0	1.01258	0	0.999993	1.06025	1.64402
AL441883.1	0.270694	0.159447	0.434849	0.110488	0.379443	0.207615	0.583223	0.261629	0.724616	0.497072	0	0	0.26536	1.10609	0.124908	0.676969	0.38681	0.145627
AL445665.1	0.21157	6.03897e-06	0.159409	0.41803	0.410006	0.123777	0.204214	0.154123	6.65928e-06	0.253428	0.663103	0	0.201725	0.442539	0.433314	0.832327	0.136155	0.384189
AL450992.6	0.321294	0.403585	0.540073	0.135416	0	0.367667	2.07783	0	0.302504	0	0.193933	0.175595	0	0.501151	0	0.509014	1.14497	0.706822
AL512503.1	1.59434	0.737028	1.33465	0.893065	0.55161	0.772268	0.436493	0.980956	1.04907	0.316921	0.790013	1.36687	0.852074	1.03387	0.607362	0.994608	0.894806	0.84879
AL512625.1	1.63443	0	0	8.46698	4.20539	3.16374	3.89512	0	2.46346	7.30947	0	1.81344	9.04395	10.152	5.04945	0	3.43214	0.951561
AL512652.1	0.781651	0.75013	0.51449	0.693789	0.586171	0.571779	0.426026	0.593227	0.0931057	0.692653	0.587821	0.470924	0.743802	0.826147	0.671504	0.676988	0.778873	0.759955
AL513477.1	0.192412	0.427383	0.617739	0	0	0	0	0	0.142966	0	0	0	0.278326	0.620429	0	0	0	0.369074
AL513478.1	0	0	0	0	0.979258	0	0	0.919053	0	0	0	0.157864	0	0	0.403373	1.35703	0	0.117544
AL589685.1	0	0	0	1.08325	0	2.2664	1.12512	1.07859	2.18296	0	0	2.71925	0	0	0	0	0	8.40575
AL589739.1	0.244749	0	0.560287	0.211189	0.252918	0	0	0	0	0	0	0.271638	0	0	0	0	0	0
AL590325.1	0	0	1.13051	0.213936	0	0	0.233251	0	0.177589	0.924249	0	0.467355	0	0	0.760529	0.256401	0.50938	0
AL590452.1	1.12433	0.578256	0.946341	0.882663	0.645527	0.769229	0.677967	0.647426	0.706314	0.849696	0.603567	0.750739	1.06347	0.755229	0.794003	0.916206	0.858229	1.04028
AL590483.1	0.122394	0.0563067	0.200641	0.0863441	0.127706	0.182112	0.214238	0.150955	0.094967	0.134462	0	0.0334224	0.0729342	0.174816	0.160992	0.161267	0.22817	0.16974
AL590489.1	10.949	1.42361	2.38986	1.83895	5.34646	5.83271	7.74663	3.12516	2.03049	2.70848	21.8301	10.4468	3.1667	4.40043	0	13.3743	4.42106	7.35301
AL590523.1	75.5709	98.5319	86.3486	67.8145	60.9299	44.3025	44.3474	58.5935	38.2778	51.7729	54.3067	41.7923	61.1183	105.441	88.2192	46.6978	38.4302	32.0221
AL590639.1	1.10438	6.90983	3.821	0.972144	1.12967	0.976814	4.13565	3.15913	3.11822	5.44643	3.03284	0.45953	0	3.54684	4.84072	0	0	0
AL590708.2	0.453709	1.41221	0.877897	1.22572	0.670896	1.03826	1.03574	1.02342	0.420939	0.413707	0.55231	0.491267	0.318923	1.51862	1.25137	1.0758	1.57841	1.47696
AL590762.1	0.722174	0	0	0	0	0	0	0	0	0.924817	0	0	0	0	0	0.770361	0	0
AL590762.10	3.14467	17.5306	9.83944	2.65472	7.15532	4.1834	10.6092	8.04022	5.02738	9.12503	5.43118	5.61933	0	11.1193	4.26729	3.4001	8.75712	1.18129
AL590762.11	1.14608	1.10299	0	1.74742	0.299946	0.655957	0.544318	1.24048	0	1.79628	4.75034	0.640924	0.788252	0.610016	1.18795	0.304772	0.309743	0.652273
AL590762.6	0	0	0	0	0	0.099589	0	0.660361	0	0.158733	0	0	0	0	0.130961	0	0	0.567749
AL590762.7	0.318189	0.606022	0.5536	0.140795	0	0	0	0.353339	0	0	0	0.173844	0	0.175671	0	0.185391	0.161855	0
AL590822.1	0.210309	0.181912	0.186916	0.0409541	0.147868	0.0964917	0.0761337	0.0237852	0.0679864	0.121236	0.153284	0.0268966	0.0960275	0.100226	0.196222	0	0.0471595	0.0546199
AL590822.2	0	0.272031	1.93752	0.290883	0.362491	0.188905	0.309397	0.308866	0.614704	0.0651297	1.46526	0.0302341	1.21457	0.718311	0.840152	0	0.274011	0.630097
AL590867.1	4.45805	4.44501	3.25681	4.31345	3.40239	5.08833	4.71958	5.38074	4.70342	4.95439	3.37607	3.16373	5.27536	7.09837	6.18141	5.76028	7.19787	5.19717
AL591025.1	16.1186	12.6654	2.98979	11.0988	4.7682	6.15698	14.7853	6.10554	23.5958	14.112	4.64756	6.78769	12.333	1.47618	4.44136	12.9368	7.16451	3.26243
AL591069.1	6.8129	4.44077	4.97211	2.65481	2.8912	3.64432	3.3355	3.02115	3.42138	4.70723	2.19137	4.73015	4.18243	2.22235	3.22344	3.46886	5.48394	4.22495
AL591479.1	1.47634	2.3483	2.12331	1.94093	2.04899	1.64657	3.03278	1.70731	1.23217	1.54982	1.66437	1.50609	2.04652	1.74895	2.55375	2.08596	1.8469	1.67194
AL591516.1	0	1.08186	0.559607	3.42588	14.8161	0	6.51093	5.20056	6.3294	0	2.74565	1.26859	5.14615	0.680533	0.5131	2.05292	13.6936	1.54263
AL591516.2	7.85299	2.9438	6.02863	3.84268	5.63218	9.45577	13.213	6.14229	7.16787	3.15589	12.3874	7.9983	8.80267	7.66168	2.25302	11.0177	2.0155	8.9573
AL591516.3	8.69689	6.05234	0	5.12301	5.34413	5.20675	4.72252	6.92435	8.98732	7.30193	0.71568	2.22033	3.61397	5.35032	1.14621	4.16815	3.15321	4.28668
AL591516.4	2.6054e-07	2.30545	13.785	8.87529	13.8487	9.6457	2.51455	9.09272	1.782	0.0677076	5.99768	11.8627	0	0	19.7562	11.5203	15.4186	0.0324339
AL591516.5	0	1.54949	0	0	0	0	0	0	0	0	0	0	0	0	1.30418	0	0	0
AL591704.7	0	0	0	0	0	0	0	0	0	0	0	0	0	0	0	0	1.04811	0
AL591806.1	23.5385	4.99951	5.17456	16.2522	5.86001	12.0091	9.93926	8.38995	3.65395	10.1718	0	18.7578	4.00652	8.10586	13.7803	17.1046	3.04303	5.31072
AL592284.1	0.938055	1.0048	0.623489	0.852726	0.837242	0.738744	0.692812	0.440094	0.44764	0.76436	1.27389	0.633971	1.25389	1.19488	0.576625	0.625296	0.580413	0.79425
AL596137.1	28.0097	28.2008	13.2876	18.1853	12.8604	26.2506	26.1656	21.8546	16.4013	4.59518	22.9388	15.2239	27.8159	24.6795	41.4133	24.0561	16.4407	30.0605
AL596220.1	9.78337	13.3382	7.21421	8.12601	1.3962	17.2681	7.00417	11.0663	17.1093	12.6418	13.7888	6.80542	5.31102	13.2526	3.92007	5.9667	15.5902	5.8301
AL603926.1	0.901513	1.56698	2.87623e-05	0.690149	0.651201	0.510445	0.716545	1.0377	0.407413	0.689459	0	0.444705	2.17341	0.222369	0	0.486886	0.45284	0.98646
AL603965.1	37.9965	41.777	41.0953	12.4441	18.3567	12.1516	9.88546	10.016	9.86011	20.3876	22.4351	21.9591	20.5032	19.1479	18.0927	22.523	25.1783	23.5948
AL626787.1	0.00610245	1.60167e-09	0.289479	2.40083e-10	0.0806241	0.32262	0.0913644	0.107466	0.613083	0.0222143	0.0291587	0.300809	0	0.294506	0.302622	0.12052	0	0.0597674
AL627171.2	1.1642	1.21833	1.08324	0.660073	0.486085	0.979932	1.01053	0.71819	0.982236	0.962583	1.13332	0.69847	1.13979	1.22031	1.40985	0.878621	1.38223	0.690911
AL627309.1	23.7179	23.656	24.6122	13.0557	16.9698	16.7112	17.5655	19.8115	19.4142	16.357	14.5246	16.0612	22.8867	21.5893	19.9027	13.1292	18.9725	16.1634
AL645608.1	0	0	1.34588	0	0.616136	0	1.11553	1.93324	0	0	0	0	0	0	1.81526	1.22952	0	0
AL645728.1	0.540646	0.48373	0.437753	0.842693	0.655828	0.514128	0.0679134	0.657445	0.371465	0.413268	0.595414	0.352472	0.654712	0.246908	0.341926	0.221069	0.265635	0.214002
AL645728.2	1.20274	0.824676	0.43552	0.376142	1.11314	0.624908	0.447942	0.721291	0.205746	0.727103	1.32221	0.2475	0.496883	0.15695	0.152144	0.281119	0.197717	0.340675
AL645728.3	9.66827	6.39005	5.9686	2.71194	4.30455	3.03071	5.3599	9.36746	4.19711	1.55644	0	3.33286	9.85377	3.30319	8.16282	0	5.21737	0
AL645730.2	1.67213	1.19214	1.70808	1.33142	1.42543	1.5531	1.68532	2.28902	1.4285	1.16558	0.864238	1.45722	2.21997	2.24668	1.49992	2.13549	1.42029	2.09291
AL646016.1	0	2.249	0	0	0	0	0	0	0	0	0	0	0	0	0	0	0	0
AL662822.1	3.64741	2.10355	0.647138	2.82724	2.08254	4.1517	5.42428	1.97137	5.31448	2.50815	1.6949	0	3.66269	4.24389	2.74468	0.591255	2.23855	1.42646
AL662822.10	0.588786	0.836601	0.865373	0.603934	0.613309	0.892601	1.80411	1.51149	1.21775	1.07376	0.767244	0.876431	0.751154	0.893006	1.11987	1.75515	0.728265	1.04924
AL662822.11	0.814342	0	0	0	0	0	0	0.254848	0	0.407409	1.67559	0	0	0	0.327053	0	0	0
AL662822.12	0	0.393743	0	0	0	0	0	0.189699	0.699196	0.685751	0	0	0.266429	0	0	0	0	0
AL662822.14	0	0	0	0.511698	0	0	0	0	0	1.07006	0	0	0	0	0	0	0	0
AL662822.15	1.77128	1.17004	2.45097	0.288144	1.96964	0.299701	3.43413	0.533532	1.99833	3.17478	0.404899	0.351868	1.01134	3.93592	1.69384	1.21527	0.757803	1.3105
AL662822.2	0	0	0.307272	0.465519	0.709864	0.46463	0	1.04531	0	0	0.709761	0	0	0.278797	0	0	0.420815	0
AL662831.1	0	0	0.488264	0.476983	0	0.947182	0	1.28511	0.938708	1.25059	1.51012	0.801879	0.887428	0	1.33873	0.41788	0.175649	0.207228
AL662831.2	0	0	0	0	0	0	0	2.01394	0	0	0	0	1.27778	1.21315	0	0	0	0
AL662831.3	0.665384	1.38132	0	0.346091	0	0.75151	0.0921289	0.250231	0	0	0	0.716512	0	1.06147	1.06099	0.392918	0.723493	0.132009
AL662831.4	2.38852	1.13731	2.96619	1.92479	0	0	0.32928	0.988687	1.40396	2.14643	0	0.814184	0	1.85828	0.760724	0.000114097	0	0
AL662833.1	1.67639	3.68438	3.70271	0.951161	0	2.20913	4.74334	1.87812	4.48771	2.82718	3.20359	1.8006	3.77796	3.23438	6.1948	4.28306	4.67499	2.83794
AL662833.2	0	0	1.47401	0	0	0	0	0	0.721556	1.24006	0	0	0	0.863945	0	0	0	0
AL662834.1	1.09026	0.753866	2.19645	0.331626	0.759637	0	0	0.818235	0.715582	1.11772	1.98933	0.649081	0.799964	0.453761	0.482621	0	3.09278	1.13414
AL662834.2	0	1.53398	1.55316	0.624342	1.40445	0.30924	1.08822	0.535567	0.846801	0.476498	0	0	0.247478	0	1.66375	0.757714	0.364148	1.19678
AL662857.1	0	0	0.391953	0	0	0	0	0	0	0	0	0	0.667272	0	0	0	0	0
AL662866.1	6.02012	0	3.43218	0	0	1.2572	1.24068	3.44178	0	3.17708	0	4.33469	3.64709	4.24862	0	0	4.99018	0
AL662867.1	0.902651	1.71658	0	0	0.346485	0	0.824198	0	0	0	0	0	0	0	2.2965	0	0	0
AL662867.2	0.30298	0.848693	0.709965	0	0.764806	0.377637	1.95723	0.56578	1.86539	1.06784	1.97505	0.825048	2.41783	0.983196	0	2.26043	0.485412	0
AL662867.3	7.20847	3.06483	0.617887	14.9768	0	8.51861	3.32511	6.56699	6.54836	1.11381	2.50053	7.99686	3.12897	1.67871	4.45235	0	9.11858	1.83948
AL662890.15	11.397	15.9368	0	8.39294	6.59169	8.40388e-08	6.41637	7.0926	0	9.65657	5.20143	2.8608	13.1148	12.4417	10.3691	7.15521	8.55318	7.79488
AL662890.5	11.397	15.9368	0	8.39294	6.59169	8.40388e-08	6.41637	7.0926	0	9.65657	5.20143	2.8608	13.1148	12.4417	10.3691	7.15521	8.55318	7.79488
AL662890.8	11.397	15.9368	0	8.39294	6.59169	8.40388e-08	6.41637	7.0926	0	9.65657	5.20143	2.8608	13.1148	12.4417	10.3691	7.15521	8.55318	7.79488
AL662890.9	11.397	15.9368	0	8.39294	6.59169	8.40388e-08	6.41637	7.0926	0	9.65657	5.20143	2.8608	13.1148	12.4417	10.3691	7.15521	8.55318	7.79488
AL663093.1	0	0	0	0	0	0	0	0	0	0	0	0	0	0.674106	0	0	2.03279	0
AL663093.2	0	5.93086	4.2766	3.63945	1.02468	2.39692	4.12335	2.21869	6.98311	4.69766	0	3.178	3.01278	3.61951	0	4.869	0.870419	4.73488
AL663093.3	0	0	1.51678	0.847119	0.822439	0	0	0	0	0	0.93004	0	3.53169	0	0	2.19212	0	0
AL669831.1	0	0	9.41646	14.1385	13.4229	18.5392	10.5532	7.19631	0	37.1146	0	11.0477	78.258	104.954	53.9595	17.4042	52.8033	40.3158
AL670886.1	1.39245	1.4908	0.3978	2.03227	1.82525	1.40036	1.29337	3.93029	4.57151	2.76811	1.43391	2.14941	0.447177	2.83596	2.55345	1.96007	1.84696	0.622257
AL671561.1	1.11941	0	0	0	0	0	0.543373	1.85621	0	0.565587	0.144123	0.786059	0.33599	0	0	0.153332	0	0
AL671879.1	0	0.627557	0	0.417484	0	0.39374	0	0	1.02558	0	0	0.579851	0	0	1.06819	0	1.1197	0
AL672183.2	0	0	0	0.218703	0.349199	0	0.238626	1.05892	0	0.605822	0	0.63165	0.328295	0	0.285019	0	0.841049	0.285772
AL691479.1	0	0.23291	0	0.156749	0	0.140846	0	0.191271	0.175219	0	0	0	0	0	0	0	0.38053	0
AL732372.1	0	0	0	0.284921	0	0	0	0.335116	0	0	0	0.516316	0	0	0	0	0	0
AL772307.1	0.179336	0.503923	1.02756	0.593993	0	0.17554	0	0.451379	1.12349	0	0.228687	0.352446	1.12231	2.02868	2.02861	0	0.500287	1.23787
AL773535.1	3.82163	0	0	0	0	0	0.32928	0	0	0	0	0	0	5.57485	0	0	2.46736	0
AL773535.2	0.665384	1.38132	0	0.346091	0	0.75151	0.0921289	0.250231	0	0	0	0.716512	0	1.06147	1.06099	0.392918	0.723493	0.132009
AL773535.4	0	0	0.488264	0.476983	0	0.947182	0	1.28511	0.938708	1.25059	1.51012	0.801879	0.887428	0	1.33873	0.41788	0.175649	0.207228
AL773535.5	0.288168	0	0	0	0.565007	0.260236	0.849086	0.249961	0	0	0	0.503397	0	0.347694	0.321783	0.335455	0	0.253325
AL773544.1	0.30298	0.848693	0.709965	0	0.764806	0.377637	1.95723	0.56578	1.86539	1.06784	1.97505	0.825048	2.41783	0.983196	0	2.26043	0.485412	0
AL773544.2	0.902651	1.71658	0	0	0.346485	0	0.824198	0	0	0	0	0	0	0	2.2965	0	0	0
AL805909.1	10.5925	14.5035	7.65744	10.0861	1.79553	13.2707	6.2815	7.13361	3.18331	15.6002	12.452	16.3927	3.14772	12.3182	7.48642	11.9986	4.76141	1.54705
AL805909.2	0	0	0	0	0	0	0	0	0	0	0	0	0	0.674106	0	0	2.03279	0
AL805909.3	13.5554	4.41706	0	0	0	0.400045	1.50287	5.05775	0.882882	2.65885	0	0	4.30931	0	2.27391	7.07895	6.64147	0
AL805934.1	0	0	2.83582	0	0	0	1.73876	0.683971	0	0	2.07082	0	0	1.8406	1.83416	0	1.75407	0
AL807752.1	9.62239	8.11535	12.7488	10.8814	14.5293	17.4754	20.631	27.0279	33.5223	13.2649	9.06364	13.2246	9.3453	15.1858	23.1301	10.3134	14.2715	18.3907
AL844213.1	0	0	0.307272	0.465519	0.709864	0.46463	0	1.04531	0	0	0.709761	0	0	0.278797	0	0	0.420815	0
AL844213.10	1.77128	1.17004	2.45097	0.288144	1.96964	0.299701	3.43413	0.533532	1.99833	3.17478	0.404899	0.351868	1.01134	3.93592	1.69384	1.21527	0.757803	1.3105
AL844213.11	0.814342	0	0	0	0	0	0	0.254848	0	0.407409	1.67559	0	0	0	0.327053	0	0	0
AL844213.4	0	0.393743	0	0	0	0	0	0.189699	0.699196	0.685751	0	0	0.266429	0	0	0	0	0
AL844213.6	0.588786	0.836601	0.865373	0.603934	0.613309	0.892601	1.80411	1.51149	1.21775	1.07376	0.767244	0.876431	0.751154	0.893006	1.11987	1.75515	0.728265	1.04924
AL844213.7	0	0	0	0.511698	0	0	0	0	0	1.07006	0	0	0	0	0	0	0	0
AL844527.1	0.83411	1.03675	0.797934	0.644467	0	0.600858	0	0.593804	0	0	0	0.750075	5.90494	0	0	0	0	0
AL844853.1	0	1.53398	1.55316	0.624342	1.40445	0.30924	1.08822	0.535567	0.846801	0.476498	0	0	0.247478	0	1.66375	0.757714	0.364148	1.19678
AL844853.2	0.321591	1.52857	0.927419	0.448724	0.262802	0.637149	0.773263	1.01031	0.385249	0.715034	0.660238	0.337105	0.670948	0.332914	0.652532	0.965959	0.857438	0.473188
AL845443.1	4.81408	17.666	8.73891	8.3254	10.6684	5.7759	2.79167	9.17068	0	0	2.98162	0	1.575	0	3.02519	5.49809	0	9.97199
AL845450.1	2.51161	5.13618	0	0	0	0	0	0	4.3279	0	2.99071	0	1.27794	0	2.97637	0	0	0
AL845450.2	0	0	0	0.764662	0	1.97595	0	0	0	0	0	0	2.1168	0	5.29069	3.01057	5.64244	0.942264
AL845450.3	16.276	13.9801	4.02524	4.05831	9.75691	7.4583	0.245385	9.12048	1.96455	14.0311	9.47333	9.43623	8.04776	5.49806	6.09991	9.05254	1.3752	11.2658
AL845454.1	1.83471	0.819306	1.12984	0.780368	0.320472	0.985641	1.04686	0.566343	0.415919	0.500568	0.257164	0.801208	0.947492	1.39617	1.48443	0.48119	0.51969	0.221531
AL845509.1	3.11173	0.692279	0.217025	0	0	1.36919	4.25269	1.74513	2.35988	0.584402	0	0	0.858587	0.523169	1.00246	1.91395	0	3.28608
AL845509.2	5.34159	6.73106	8.92904	4.16179	1.35427	1.2227	0	0	0	3.72296	8.72982	1.63758	1.51069	1.53874	1.50559	5.09165	1.21784	0
AL845509.3	1.73595	0	2.05756	1.97774	0.348917	0.3032	7.51555	0.299562	1.20327	3.8207	0	1.58125	1.54407	0.950299	0	0.410364	1.75702	0.700593
AL845557.1	1.73595	1.08947	2.05756	1.97774	0.348917	0.3032	0	0.299562	1.20327	0	0	1.58125	1.54407	0.950299	2.16205	0.410364	0	0.700593
AL901607.1	10.2838	7.57124	16.0369	10.4394	3.90406	6.57622	11.521	14.1259	2.48665	34.1001	10.3847	7.19841	40.0055	34.0849	18.3013	17.6482	5.49883	15.3166
AL928654.1	0	0	0	0	0	0	0.690911	0	0	0	0	0	0	0	0	0	0.560011	0.486877
AL928654.2	0	0	0	0	0	0	0.690911	0	0	0	0	0	0	0	0	0	0.560011	0.486877
AL935156.1	0	0	0	0	0	0	0	10.5803	0	0	0	2.15429	0	2.08008	0	0	0	0
ALDH1A1	0	0.0462419	0.122004	0.0308899	0.0311071	0.0815716	0.101047	0.144497	0.0241405	0.448335	0.330789	0.0284688	0.507548	0.351725	0.474709	0.476643	0.127273	0.339566
ALDH1B1	25.2815	27.0421	23.9224	9.43987	13.586	11.8548	10.6898	10.7324	12.5296	23.5118	24.4376	23.4481	4.82308	5.66423	6.55358	6.23134	7.55446	7.18541
ALDH7A1P3	0	0	0	0	0	0	0.516932	0.595618	0	0	0	0	0.478386	0	0	0	0	0
ALDH7A1P4	0	0	0	0	0	0	0	0	0	0	0	0	1.24432	0	0	0	0	0
ALDOB	2.28217	0	0	0	0	0	0.979963	0	0	0	0	0	0	0	0	0	0	0
ALG1L	0	0.224958	0.199376	0	0.177384	0	0	0	0.0835526	0.109856	0	0	0.255882	0	0.362332	0	0.445694	0
ALG1L12P	0	0	0	1.2334	0	0.648554	0	0	0	0	0	0.633289	0.519746	0	0	0	0	0
ALG1L6P	0.802786	0.123315	0.109798	0.246596	0.293307	0.694206	0.4593	0.494444	0.550195	0.494744	0.85633	0.766561	0.74593	0.308906	0.794491	0.313623	0.293966	0.107308
ALG1L9P	0.856069	0.430921	0.403331	0.460537	0.361441	0.522544	0.634432	0	0.161769	0.841121	0.668521	0.396916	0.636755	0.443823	0.193326	1.35221	1.05166	0.755764
ALMS1P	0.499265	0.219794	0.0403678	0.269434	0.106006	0.0561868	0	0.0356671	0.0667185	0.0883852	0	0.117881	0.244355	0	0	0	0	0
ALOX12P1	0.204	0	0.221677	0	0	0	0.0916704	0.049684	0	0.0613239	0.188408	0.0545396	0.0482217	0	0.101048	0	0	0
ALPK2	0	0	0.130826	0.0203463	0.215982	0.0679639	0.140897	0	0.0320538	0	0.0787207	0.0455344	0.0682172	0.101636	0.0990722	0	0.0729338	0
ALX3	2.50265	3.59708	3.93963	2.43088	3.16387	3.29808	3.64693	2.50575	2.4851	2.48034	3.89472	3.42292	2.34382	2.3773	3.90264	3.62795	3.09374	3.63271
ALX4	0.0269881	0.0768495	0.0193242	0.0217503	0.0512582	0.0342917	0.0880048	0.068813	0.064599	0.0429498	0.0892889	0.0763397	0.0770147	0.0634712	0.0972387	0.0565145	0.0848769	0.0568142
AMER2	0.0815728	0.0560311	0.0219475	0.0330982	0.0438645	0.0543814	0.0770707	0.0483951	0.0412538	0.0663753	0.0503823	0.0538536	0.0675016	0.0776156	0.0450904	0.122885	0.0528997	0.080217
AMER3	0.305969	0.287125	0.175309	0.251272	0.273834	0.310353	0.289591	0.267208	0.261285	0.273246	0.198733	0.163015	0.332649	0.270851	0.489647	0.145785	0.377715	0.190894
AMY1C	0	0.0441753	0	0	0	0	0	0	0	0	0	0	0.475665	0.339086	0.354185	0	0	0
ANAPC10P1	0	0.210191	0	0	0.168047	0	0	0.171796	0.157729	0.205169	0	0.365936	0	0.522221	0	0.882973	0.341588	0.376554
ANAPC1P1	0.0529164	0.257087	0.17051	0.192234	0.0254627	0	0.070888	0.0258122	0	0	0	0	0	0.107036	0	0.0843797	0.416517	0.14416
ANGPT4	0.0342626	0.126047	0.0741164	0.27818	0.361119	0	0.214646	0.132518	0.216976	0.616155	0.211588	0.511305	0.0324736	0.104134	0	0.215569	0	0.181637
ANGPTL2	0	0.923309	0	1.24133	0	0	0	0	0	0	0	0	0	0	0.741993	0	0	0
ANGPTL7	0.37462	0.550289	0.0808284	0.219054	0.119255	0.207747	0.200695	0.144175	0.135172	0.269036	0.0926913	0.292309	0.17303	0.0505083	0.24617	0.15844	0.284971	0.184862
ANKRD1	22.1579	23.6226	21.8496	0.559097	0.588843	0.175298	0.256849	0.112551	0.181685	0.384904	1.42122	0.367217	0.1363	0.293497	0.0857517	0.210884	0.340046	1.25077
ANKRD18CP	0.944314	1.17205	0.723498	0.530624	0.467132	0.876824	0.566548	0.383551	0.679123	0.412492	0.569263	0.310421	0.684848	0.641821	0.393278	0.441543	0.546202	0.249147
ANKRD18EP	2.3324	2.80189	1.66058	1.09469	1.66815	2.65153	1.30025	1.66136	1.55718	1.99263	1.65008	1.79338	1.87868	2.27235	1.49725	1.28737	1.64022	1.38566
ANKRD20A1	0.427613	0.41375	0.351158	0.513918	0.412498	0.194455	0.326166	0.393172	0.153529	0.207569	0.258373	0.212804	0.283908	0.48183	0.124964	0.202722	0.149336	0.280156
ANKRD20A10P	0.275596	0.0966544	0.0426439	0.0960406	0.113376	0	0.0705611	0.152623	0	0.236219	0.0971651	0	0.18644	0	0.116746	0.0412974	0.150807	0.209026
ANKRD20A12P	3.95652	3.94306	3.81262	1.9131	2.70813	2.71834	1.40087	1.4041	1.27233	1.62126	2.35404	1.51349	2.70627	3.05921	3.15074	1.04643	1.44019	1.00072
ANKRD20A14P	0.166238	0.0449629	0.267	0.121555	0.409665	0.162507	0.225383	0.322512	0.153171	0.292486	0.0442178	0.455834	0.575065	0.429499	0.10538	0.452106	0.291226	0.122403
ANKRD20A17P	0.600375	0.528193	0.205597	0.251122	0.133315	0.427367	0.290188	0.292588	0.0419362	0.499358	0.17469	0.213085	0.480665	1.15249	0.416718	0.0535987	0.511942	0.706871
ANKRD20A18P	0.426534	0	0.968957	0.733313	0.871421	0.27945	0	0.273544	0.833642	0.821566	0	0.470989	1.21983	0.729805	1.04003	0.225932	0.36765	1.64764
ANKRD20A19P	1.1195	1.04135	1.19105	1.40439	0.867262	1.0648	1.21573	1.27731	0.929635	1.00811	1.15432	1.10816	1.44055	2.10968	1.3309	1.24481	1.37065	0.925373
ANKRD20A2	0.203106	0.504639	0.719671	0.188371	0.79217	0.602871	0.0924317	2.0024	0.327888	0.270787	0.371733	0.877431	0.381279	0.791737	1.58249	0	1.20442	0.744947
ANKRD20A8P	1.13585	0.951082	0.971177	0.814079	1.26896	1.3964	0.752067	1.14343	0.961974	0.943782	1.06267	0.858385	1.63867	1.66033	1.72412	0.956544	1.2024	1.01183
ANKRD26P4	0.788082	0.0884896	0.156607	0.176442	0.139137	0.163911	0.194173	0.35224	0	0.172923	0.439509	0	0.135071	0.146275	0.356304	0.075295	0.278858	0
ANKRD30B	0.329094	0.211501	0.235733	0.063209	0.312353	0.477062	0.488127	0.495818	0.563362	0.279979	0.212921	0.248911	0.596063	0.404495	0.325537	0.65508	0.651581	0.727012
ANKRD30BL	9.07667	11.3043	11.8627	113.05	24.2915	11.5781	12.0577	12.8423	8.07848	16.8555	13.7052	16.2111	39.3498	9.81338	11.0744	13.5717	6.46768	8.51862
ANKRD30BP2	0.115822	0.192299	0.214716	0.103225	0.244921	0.158942	0.151887	0.252463	0.359946	0.280783	0.19607	0.18794	0.136262	0.113224	0.2862	0.152818	0.206548	0.0585669
ANKRD31	0.153909	0	0.0826424	0.0123694	0.0974243	0.136892	0	0	0.0920872	0.0612295	0.0530462	0.0997604	0.0976073	0.0775575	0	0.0626668	0.0725906	0.0484677
ANKRD34C	0.0478293	0.0700512	0.0411031	0.061685	0.081774	0.0875136	0.0765759	0.0548927	0.0515273	0.0570937	0.0712014	0.0913323	0.154674	0.192856	0.11281	0.0600964	0.0361113	0.060423
ANKRD55	0	0.103216	0.457099	0.206058	0.569024	0.190767	0.453245	0.659395	0.459614	0.201643	0.81652	0.807561	0.549247	0.341283	0.249566	0.175377	0.495391	0.0896747
ANKRD61	2.47833	3.10904	3.71497	2.06169	1.86233	2.34337	2.00389	2.02677	2.88363	2.80051	2.93055	1.64275	2.10942	2.82086	1.91452	1.66476	2.19443	1.68919
ANKRD62P1	0	0.222346	0.0784579	0.0588969	0	0.0552793	0.16229	0.175409	0.0656288	0	0	0.0386546	0.171735	0.0367392	0.0358085	0.0380163	0	0.153825
ANKS4B	0.255916	0.190204	0.285838	0.216662	0.172871	0.453148	0.572293	0.409582	0.449595	0.455584	0.498688	0.29927	0.554987	0.733198	0.606121	0.331916	0.376977	0.309225
ANP32AP1	0	0	0.0662387	0.0994454	0.05881	0.0927217	0.218978	0.178913	0	0.073336	0.0747095	0.13037	0	0.0618478	0.362101	0.128355	0	0.153841
ANXA10	0.256247	0.262284	0.601915	0	0	0	0.497937	0.0898181	0.154955	0	0	0.182394	0.040429	0	0	0	0	0.0907847
ANXA13	0.85401	1.15171	0.856108	0.953299	1.24985	1.7553	1.27554	0.818118	1.14487	0.773302	1.16693	0.991811	1.55002	1.90204	1.29395	0.996297	0.907148	0.912848
ANXA2P1	0	0.0917528	0	0.121975	0.1443	0	0.134237	0.219244	0.0680127	0	0.0910732	0	0	0.0758306	0.147854	0.0780371	0.217058	0
ANXA2R	0.42543	1.19472	0.539956	0.283685	0.884295	0.534246	1.45242	0.91574	0.654668	0.988475	0.681108	0.612437	1.0925	0.759168	1.03602	0.603228	0.785277	0.793884
ANXA9	2.52387	4.44672	4.36438	2.38023	2.95952	3.12708	7.19491	6.18503	6.2452	3.74268	3.78145	3.66358	7.05939	5.3027	7.50381	5.45764	5.68795	5.58171
AOX2P	0.261021	0.445147	0.0960547	0.207986	0	0.258581	0.358096	0.149983	0.324883	0.212259	0.42018	0.314603	0.207186	0.0487224	0.295718	0.139761	0.169852	0.177324
AP000226.9	0	0	0	0	0	0.548376	0	0	0.711355	0.454039	0	0	0	0	0	0.382383	0.396005	0
AP000281.1	0	0	0	0	0	0.524598	0	0	2.07727	0.878065	0.815388	0	0	0	0	0	0	0
AP000322.53	0.125133	0.0771428	0.0682086	0.102448	0.0605566	0.0477122	0.112789	0	0	0.0753857	0.0768881	0.0670597	0	0.0637525	0.124244	0.460035	0	0.066884
AP000344.4	0	0.761362	0	0	0	0.115772	0	0.4647	0	0	0	0.331204	0	0	0.153333	0	0.46146	0
AP000349.1	0.610015	0	0.193969	0	0	0	0	0	0	0.0307681	0	0.160204	0.916055	0.0794446	0	0.209178	0	0
AP000350.4	0.301662	0.436914	0.535654	0.584684	0.715963	0.357485	0.295619	0.403369	0.178497	1.30739	0.06131	0.829621	0.244701	0.193676	0.430333	0.29372	0.376512	0.254071
AP000351.10	0.163303	0.222885	0.9157	0.312408	0.20344	0.260519	1.05197	0.838222	0.642715	0.200281	0	0	0	0.578944	0	0	1.3323	0.238953
AP000351.3	0	0	0	0.776183	0	0.798542	0	0	0.732602	0	0	1.78357	0	0	0	0	0.585939	0.723606
AP000354.4	0.122426	0.820796	0	2.36531	0.878664	1.91539	0	0	0.136043	0.447245	1.19033	2.13259	1.14596	2.67889	1.10705	0	0	0
AP000580.1	2.15067	2.1337	0	1.03362	5.02338	2.53468	3.08242	11.1336	2.14301	2.70049	3.65705	0.839506	3.58306	0	1.58012	1.39119	3.89847	12.1499
AP000593.6	0.547032	0.136109	0	0	0	0.166938	0	0	0	0.399278	0	0	0.102597	0	0.219283	0	0.32557	0.118576
AP000620.1	0	0	0	0.173073	0	0	0	0.227023	0.387078	0	0	0.446974	0	0	0	0	0	0.67726
AP000662.9	0	1.10601	0.743366	0.373548	1.11522	1.16366	0.204323	1.23584	0.417843	1.61901	1.04211	0.481866	0.80568	1.37569	1.11515	0.462012	0.684971	0.487037
AP000679.2	0.337465	0.357899	0.0330749	0.142661	0.190749	0.209548	0.27546	0.1666	0.0259997	0.0793724	0.0360634	0.167172	0.0543452	0.141694	0.0832224	0.211804	0.0791923	0.214814
AP000688.1	11.7386	13.91	9.92087	3.03485	6.79683	6.70168	7.94946	0	1.4407	2.08438	3.78601	4.91167	0	5.46993	1.57077	3.55026	1.2456	1.74025
AP000695.1	1.02436	1.02946	1.24381	0.202079	0.124198	0.208277	0.802495	0.809503	0.497252	0.0832398	0.296607	0.363242	0.360285	0.063973	0.231264	0.336613	0.589377	0.565014
AP000708.1	0.720089	0.87682	0.799534	0.516883	0.666866	0.642945	0.833155	1.05865	1.15319	0.943402	0.821539	0.646995	0.799288	1.27416	0.988058	0.734552	1.1509	0.915565
AP000758.1	0	0	0	0	0	0	0	0	0	1.70783	0	0	0	0	0	7.34249	0	0
AP000769.1	0.571071	0.711112	1.26312	0.379852	0.900993	0.43561	0.730198	0.687264	1.69587	0.833272	0.834095	0.74213	1.6055	0.70588	0.916547	0.601844	0.454286	0.371888
AP000783.1	0	0	0	0	0.113332	0.134127	0.211173	0.286564	0	0.282372	0	0.0627917	0	0.0596928	0	0	0	0
AP000867.1	0.538431	1.17631	0.815467	0.614806	0.42266	0.521808	0.591813	0.770173	0.634505	0.64697	0.728118	0.430651	0.597109	0.736781	0.515289	0.802077	0.57974	0.388344
AP000925.2	0.207788	0.153099	0.0450399	0.0338134	0.0798443	0	0	0.0806287	0.150728	0.199548	0.307566	0.0443605	0.157387	0.168658	0.205471	0.261582	0.0398388	0
AP000936.1	2.07958	0	2.20265	0	1.01771	2.48483	1.91175	0	4.00596	0	2.68376	2.2436	1.99994	1.01254	3.16952	0	1.94907	0
AP000974.1	1.60687	1.45638	1.89479	0.874581	1.50494	1.71783	1.24356	1.81738	2.02333	1.66471	1.42596	1.0754	2.48743	3.025	2.47978	1.4106	2.65975	1.7038
AP001007.1	6.10122	7.92696	8.68109	5.27972	7.48437	5.47096	8.94271	10.5028	9.45467	11.072	8.90351	11.9545	8.46295	8.6517	11.5943	6.62402	7.25986	8.96169
AP001024.1	2.1813	4.98263	5.68926	7.63833	7.31471	4.59076	7.62195	7.45619	1.24085	9.19103	1.17588	7.52264	6.36848	3.32733	7.34009	2.44557	2.39395	2.2621
AP001024.2	7.3092	16.4296	10.1247	4.55334	6.58783	15.8359	9.26978	9.98233	11.9466	8.30479	13.4918	5.82153	11.6862	11.4651	11.8838	7.52613	12.1942	9.70309
AP001055.1	0	0	0	0	0	0	0	0.138902	0	0	0	0.149078	0.128007	0.141797	0	0	0.413626	0.29942
AP001062.1	4.28913	3.16932	0.473097	0	0	0	0	0.0292081	0	0	0.546817	0	0	0	0	0	0	0
AP001094.1	5.31565	6.3536	4.56484	10.8226	8.6109	12.2964	4.6164	8.33229	4.39873	9.98709	7.66788	4.17723	12.639	5.5117	11.7637	8.3833	10.5851	2.54197
AP001187.1	7.67696	4.45615	6.54854	6.12752	4.03723	6.64433	5.68967	4.8138	5.02394	8.04164	5.95518	4.54398	8.86502	6.48744	8.33009	6.14706	8.66406	3.99652
AP001258.5	0.215125	0	0.488759	0.184185	0.659649	0.492135	0.402825	0.225916	0	0	0	0	0	0	0	0	0	0
AP001324.1	1.23836	1.53268	0.305005	0.431906	1.69717	1.16461	1.92266	1.30759	0.453901	1.855	0	1.74507	1.46272	3.62017	1.01343	0.528227	2.6122	1.29513
AP001331.1	0.0654698	0.0807676	0	0.107295	0.380596	0.349489	0	0.320987	0	0.0789244	0.482487	0.561689	0	0	0.0650414	0.0687809	0.444574	0.280187
AP001350.1	2.87133	1.71595	0	2.26023	7.45645	5.3943	0	1.1096	7.85586	3.42547	1.90246	5.58518	2.60643	0	0	0	0	4.57884
AP001421.1	2.36816	0	0	0	0	0	0	0	0	0	0	0	0	0	0	0	0	0
AP001468.1	16.2128	12.7943	9.13303	3.26911	7.63567	9.59645	7.14336	6.40586	5.54939	6.93644	3.91745	7.5386	10.5192	10.2337	4.68214	5.4733	7.99235	7.04527
AP001579.1	3.74906	9.25724	8.35615	12.1476	6.84966	11.3751	7.13939	6.23283	6.8046	3.96836	11.1563	5.21236	13.5519	8.0206	3.05303	3.57219	3.73099	3.27745
AP001652.1	0.314352	0.245807	0.373974	0.075126	0.106408	0.0563973	0.149042	0.0208652	0.184171	0.0887183	0.273929	0.0824683	0	0	0	0.0969667	0.148742	0.117726
AP001877.1	4.51937	6.89334	5.15339	3.08598	4.38151	4.91441	6.58771	5.94861	5.61247	3.82391	4.11718	3.13394	5.99036	3.75851	5.17408	3.83948	4.89685	5.66859
AP001885.1	1.15043	0.430659	0.923744	0.734387	0.722926	0.495832	0.494362	0.584476	0.545686	1.02227	0.492838	0.588278	0.756805	0.203345	1.04038	0.472496	0.81856	0.905682
AP002381.2	0.139355	0.174399	0.155217	0	0	0	0.742989	0	0.130328	0	0.168852	0.45509	0	0	0	0.147017	0.140387	0.457034
AP002387.1	0.466407	0.230439	0.0918052	0.353724	0.325706	0.104587	0.270905	0.335089	0.164536	0.187343	0.167991	0.30934	0.124934	0.191374	0.322276	0.249468	0.0742932	0.143721
AP002884.2	0.34085	0.349828	0.0618314	0.0464307	0.0548703	0.12996	0	0	0	0.136756	0	0.0608198	0	0	0	0.133288	0.0548713	0
AP002884.3	0	0	0.303733	0.661674	0.385483	0.012029	0.492659	0.854247	0	0.324631	0	0	2.59014	2.59503	1.02653	0	1.19563	0.903968
AP003041.1	2.67113	4.88171	5.40453	5.90523	2.67786	16.0747	2.0345	20.3806	7.28825	1.39401	0	1.10008	8.0742	12.7627	7.44749	8.17414	7.13043	9.20179
AP003041.2	6.26374	6.38262	4.8721	6.55429	7.24833	6.93371	13.3261	11.8069	10.8775	2.92124	6.63795	6.13293	3.23023	3.08174	3.50916	12.0903	17.2326	4.92737
AP003733.1	1.69767	2.49997	1.94486	1.10072	1.43151	0.850603	1.74298	2.16937	1.77208	2.191	1.82242	1.41885	0.835401	0.822841	0.654483	0.980461	1.43707	1.01009
AP003774.4	0	0.161768	0.060565	0.0210123	0.159646	0.0206116	0.0749751	0.279445	0.114535	0.0610622	0	0.0529599	0.145129	0.219235	0.234378	0.0498569	0.070554	0.0320298
AP004290.1	0	0.0526865	0.0465047	0.0698278	0.123674	0.0981194	0.038471	0.0832697	0	0.0515024	0.0528959	0.22899	0.121811	0.348251	0.127278	0.0450017	0.288024	0.182368
AP005901.1	0.179667	0.237959	0.0255784	0.147187	0.092701	0.138793	0.272448	0.170614	0.441125	0	0.059084	0.104628	0.239206	0.169265	0.137438	0.285671	0.0721562	0.164632
AP006621.1	10.13	9.53355	10.2346	5.93712	5.87422	5.51985	4.10258	6.25143	3.92749	7.5418	3.83108	6.29042	9.34698	9.79024	8.73792	8.32611	6.59954	5.0223
AP1B1P1	0.174412	0.324106	0.287161	0.0719219	0.51083	0.0665101	0	0	0.0802167	0.105522	0	0	0.164043	0.267925	0.174007	0.458679	0	0
AP1B1P2	0	0	0	1.62729	0	0	0	0	0	0	0	0	0	0	0	0	0	0
AP5B1	14.0434	15.0299	16.0446	8.45759	12.2038	11.3127	23.894	26.086	26.0533	15.322	15.1385	17.222	20.2208	22.7493	23.6694	21.742	24.7949	22.6673
APBA1	0	0	0.418079	0	0	0.314811	0	0	0	0	0	0	0	0	0	0.414495	0	0
APBA2	0.592533	1.11385	0.496223	0.497582	0.14785	1.01703	0.545724	0	0.277815	0.906088	0	0.484531	0.13816	0.614543	0.149546	0.938049	0.899339	0.649408
APBB1IP	0.60189	1.12133	1.63094	0.58141	0.5904	0.459081	0.638935	0.999396	1.11192	0.851571	0.612139	0.53737	1.31845	2.74912	1.40476	0.105609	1.18841	0.867438
APOA1	0	0	2.51726e-05	0.892682	1.2867	1.03142e-05	1.39634	0.549954	1.07804	0.0888104	0.423581	0	0	0	0	0.830024	0	1.18341
APOB	0.00356281	0	0.00764175	0.211649	0.136921	0.00271612	0.233467	0.139338	0.095779	0	0.0265475	0	0.00339166	0	0	0.200536	0	0.0336988
APOBEC2	0.388279	0.478083	0.965603	0.090635	0.321302	0.38068	0.499071	0.595602	0.151544	0.533996	0.204753	0.237479	0.786199	0.56438	0.439986	0.698865	0.642496	0.414216
APOBEC3A	0.965434	0.982817	0.692906	0.577919	0.205957	0.957948	1.24626	1.17817	1.22144	0.321475	0.789988	0.98078	2.53142	2.24596	3.66388	2.91917	2.89034	2.22978
APOBEC3D	0.243261	0.20301	0.322984	0.329395	0.176901	0.147175	0.290616	0.225456	0.313724	0.115533	0.222841	0.45006	0.13968	0.310952	0.252707	0.347039	0.435674	0.252794
APOBR	0.0559364	0.0520343	0.075268	0.0693942	0.0688297	0.170582	0.203082	0.344576	0	0.186913	0.141579	0.219983	0.182891	0.101431	0.378514	0.185762	0.0814164	0.0906368
APOC2	0.146611	0.256615	0.340194	0.20509	0.740785	0.290476	0.554331	0.446742	0	0	0.80074	0.606036	0	0.397791	0.483825	0.644738	1.1707	0.259278
APOF	0.0347726	0	0.114829	0.112869	0	0.0794881	0.381204	0.176317	0	0.21898	0.0858435	0.0377242	0.0989033	0	0.0346732	0.194536	0.0700413	0.184466
APOL6	7.23758	7.82969	6.99609	5.16434	6.33329	6.49039	6.17316	5.90122	6.24685	4.29918	4.71342	3.57071	7.11567	7.43317	6.91262	5.56441	7.66564	5.78282
APOOL	14.0153	14.5503	11.7961	7.78926	12.0025	10.798	13.5463	12.4113	17.4952	12.3568	13.144	13.6848	11.3758	11.4807	8.73957	11.5535	12.8286	8.77721
APOOP4	0	0	0.496214	0	0	0	0.270337	0	0	0	0	0	0	0	0	0	0.148451	0.321682
AQP4	0	0	0	0	0.0950728	0.663176	0.135238	0	0	0	0	0.413856	0	0	0	0.0796888	0.134371	0
AQP5	0	0	0.169317	0	0	0.0316612	0.244123	0.0402798	0	0	0.153655	0.0886459	0	0.0842575	0	0.165363	0.0398046	0
AQP7P1	0.0365722	0	0.115748	0	0	0.361398	0.426298	0.0879906	0	0.0760809	0.184297	0	0	0.0869675	0.167673	0	0	0.186817
AQP7P3	0.0352132	0.0459607	0.167942	0.17209	0	0.0235138	0.210043	0.249085	0.158402	0.10093	0.140641	0.201043	0.179401	0.192658	0.125906	0.297086	0.157143	0.200664
AR	0.0851996	0.0240139	0.171567	0.168288	0.181909	0.104711	0.0947068	0.0674381	0.1522	0.0635029	0.0663082	0.0870462	0.0507206	0.287132	0.0636466	0.182086	0.047127	0.0858309
ARF1P2	0	0	0.200449	0.452427	0	0	0.165168	0.18385	0	0.656651	0	0	0.826724	0	0.361531	0.376598	1.09693	0.196832
ARF4P2	0	0.469456	0	0	0	0	0.518874	0	0	0	0	0.204316	0	0	0	0	0	0
ARF6	92.133	93.1146	102.485	60.5768	88.8762	76.2016	107.004	103.601	103.215	97.9288	107.415	114.552	70.2536	73.6358	80.8839	90.8326	94.4891	89.0931
ARGFX	0.337645	0.333364	0.0737211	0.276842	0.720237	0.257489	0.243774	0.729061	0.123464	0.407182	0.248741	0.434691	0	0.964304	0.402684	0.354765	0.196726	0.0722934
ARGFXP1	0.234688	1.25934	0.771789	0.240774	0.729141	0.544037	0.265645	0.22448	0.272184	0.772015	0.51923	0.812495	0.207398	0.0737601	0.283155	0.148215	0.144249	0.453358
ARGFXP2	1.19618	1.46775	2.12972	2.75891	2.67242	4.73181	4.3967	2.59363	2.2222	3.5438	5.10562	2.56368	6.75518	6.07761	7.20524	6.78644	5.4387	5.92166
ARHGAP19-SLIT1	1.07477	0.246895	0	0.125941	1.68136	0	0.250586	0.765273	0.119532	1.6481	0	0.786713	0	0	8.70252e-05	0	1.39151	0.590078
ARHGAP23P1	0	0.388178	1.04969	0	0	0.230452	0	0	0.591476	0	0	0	0.276349	0	0	0	0.656695	0
ARHGAP42P4	0.0372179	0.182374	0.100187	0.0306149	0.0289025	0.128835	0.10696	0.0957227	0.154812	0.160193	0.113692	0.0549825	0.160449	0.17012	0.219485	1.07213e-09	0.078899	0.0805843
ARHGAP6	0.072601	0.0394593	0	0.0871955	0.12857	0.102576	0.0480729	0.0518642	0.106597	0.128867	0.0665525	0.114561	0.0510578	0.0695649	0.0795948	0	0.281701	0
ARID3C	0.128792	0.158198	0.139637	0.104834	0.0412612	0.0654698	0.154019	0.0833435	0	0.103095	0.105883	0.183353	0.0812772	0.0435696	0.0424632	0.0450409	0.0411828	0.273792
ARIH2OS	0.575552	1.09364	1.34356	1.00668	1.04226	1.38933	1.07246	1.37842	1.27675	1.35463	1.02189	1.34209	1.0012	1.52687	2.12058	1.30194	1.38813	1.03459
ARL11	0.217888	0.38269	0.127215	0.187591	0.085996	0.29301	0.359565	0.207843	0.244891	0.306432	0.190734	0.27171	0.635664	0.467587	0.635815	0.242441	0.468924	0.298193
ARL14	0.674305	0.88832	1.30742	2.6308	2.08701	2.53416	2.11955	3.23349	2.62578	1.91023	1.95825	1.2355	2.05017	2.78922	1.47835	3.18453	3.10367	2.51239
ARL17	0	0	0.992542	0.938659	0	0.814878	0	0	0	0.401732	0	0	0	1.97267	0	0	0	0
ARL2BPP2	0	0	0	0.185043	0	0.164763	0	0	0	0.267409	0	0	0	0	0	0.457824	0	0.241237
ARL2BPP4	0.234366	0	1.60503	0.806867	0	0.536229	6.38796	8.43843	7.22129	1.16395	1.95538	2.85654	1.29716	0	0.240441	1.74049	1.48478	4.47225
ARL3	4.40997	6.19474	5.32079	4.17077	5.59766	5.19029	5.57086	4.58208	4.27355	3.95105	4.64665	4.79922	4.68977	4.21285	4.56767	4.45992	3.92284	3.80574
ARL4D	14.1428	14.033	15.1087	33.2833	48.3606	46.1439	52.1632	47.5046	47.0794	40.5432	43.3581	48.4026	42.2774	40.226	52.1314	39.5145	38.4415	47.3026
ARL4P	0	0	0.122794	0.184626	0	0.339072	0	0	0	0.405162	0.270674	0.240549	0	0.686376	0.222813	0.585479	0	0
ARL5B	7.12035	7.25313	6.71108	1.89265	2.7097	3.25157	6.04457	6.374	6.66222	6.62681	5.76171	5.11144	5.58924	5.25141	5.39256	4.50244	5.77895	4.77908
ARL9	1.58454	1.218	1.12949	0.96922	0.333923	0.755167	0.667286	0.385657	1.12527	1.07145	1.34183	1.05877	0.74927	1.05675	1.66738	1.35126	1.23905	0.738269
ARMS2	0.177228	0	0.291914	0.0731142	0	0.202754	0.0803915	0	0	0.107253	0	0.38185	0.416647	0.090777	0	0.0932252	0	0.0954534
ARPC3P1	0.725079	0.228487	0	0.923137	0.183412	0.276546	0	0.562951	0	0.223224	0.872776	0	0.168303	1.13551	1.65891	0.383317	0	0
ARPC3P2	0.18127	0.456975	0.204443	0	0	0.138273	0.336682	0	0	0	0	0.198896	0	0	0.368647	0	0.186478	0
ARRDC5	0.0717096	0	0.116392	0.087373	0.137496	0.164031	0	0.277549	0.032453	0.128994	0.0885429	0.191153	0.441674	0.399698	0.708316	0.225608	0.342754	0.304264
ARSF	0	0	0	0	0	0	0	0	0.128867	0	0	0	0.514364	0.606482	0.365957	0.119668	0	0
ART4	0.0406194	0.051731	0.120106	0.123004	0.135173	0.116148	0.0378234	0.145751	0.0640794	0.0606629	0.100809	0.0430957	0.0386226	0.102371	0.129685	0.0541106	0.0578509	0.0214678
ARX	0.0771494	0	0.0224606	0.0355116	0.089969	0.0311825	0.160415	0.215389	0	0.0742656	0.140311	0.0835006	0.0202671	0.0636767	0	0.0647512	0.128131	0.0895529
AS3MT	0.728972	1.09483	1.30751	0.827115	0.822367	0.89713	0.00787014	0.66688	0.868015	0.509948	0.639357	0.676289	0	0.946604	1.43943	0.320852	0.471946	0.774875
ASB11	0.2085	0.278107	0.142899	0.153204	0.180633	0.260121	0.234173	0.0728137	0.160804	0.135979	0.140847	0.0805782	0.468109	0.191432	0.261259	0.158862	0.305495	0.280116
ASB2	0	0	0	0.0629091	0	0	0.693695	0.727925	0.817678	0.12398	0	0	0.0737063	0.104743	0.2042	0.244227	0.197041	0.36738
ASB4	0.52166	0.447222	0.480438	0.380174	0.397255	0.54854	0.588243	0.646487	0.719597	0.531796	0.223264	0.406373	0.534723	0.964491	0.613211	0.399953	0.29171	0.409512
ASB9P1	0.371105	1.15061	0.407977	0.229931	0.54455	0.283043	0.168512	0.0921102	0.0854918	0.224746	0.11338	0.400111	1.22068	0.760976	0.370649	0.390513	0.456214	0.400236
ASIC4	0.24688	0.219866	0.22122	0.0850255	0.0854227	0.118205	0.228523	0.134591	0.221849	0.142744	0.064822	0.101116	0.138577	0.178311	0.138505	0.181515	0.180669	0.0765177
ASIP	1.06243	1.9034	0.770244	1.27594	0.91013	2.13296	1.81854	1.0843	0.712449	0.928974	2.01844	0.828011	0.848909	2.67779	1.37999	0.801016	0.615281	0.666095
ASLP1	4.46109	8.19619	7.43611	3.17965	5.46734	3.30311	1.80499	3.97902	2.44789	2.40041	3.02507	4.13465	6.25596	3.52571	3.30079	3.73671	1.05293	2.14647
ASNSP3	0	0.0580779	0.051283	0.0385038	0.0454757	0.036024	0.254512	0.0459465	0.300393	0	0.174645	0.10097	0.0446934	0.0479884	0.0467679	0.0495782	0.227082	0.0502787
ASNSP5	16.4461	4.02727	0	0	3.98158	4.73691	3.54134	3.49569	7.41494	5.38117	6.41451	2.95087	8.71897	0	6.93228	0	2.25866	13.0346
ASPA	1.62443	2.10687	1.74435	1.98447	2.27278	2.90994	1.6789	1.88352	2.05276	2.06155	1.78574	1.50822	4.41984	3.98114	3.56259	1.85313	2.23413	1.63064
ASPHD2	2.80698	2.81974	2.57439	0.914449	1.5079	1.4348	0.96387	0.673975	1.2147	1.68094	2.05531	1.4738	0.445174	0.636079	0.674797	0.738704	0.657165	0.706477
ASPRV1	0.361879	0.727942	0.334623	0.171141	0.0246869	0.0591224	0.0230745	0.298917	0.18684	0.154681	0.383587	0.0825118	0.368216	0.183084	0.535165	0.0835717	0.221608	0.0546553
ASS1P1	0.658089	0.808895	0.659505	0.206441	0.634306	0.347195	0.272767	0.295696	0.0920005	0.365032	0.373828	0.432841	0	0.20566	0.100292	0	0.048747	0.107782
ASS1P12	0.766584	1.13171	0.777499	0.208534	0.492616	0.3897	0.780938	0.746838	1.67321	0.737552	1.51036	0.820059	0.966416	0.779368	0.506295	0.590084	0.738353	0.599026
ASS1P2	0.307908	0.252547	0.11154	0.0837506	0.296821	0.117396	0.138374	0.300005	0.140023	0.0617098	0.189572	0.164649	0.291121	0.156529	0.101684	0.161603	0.0494333	0.16404
ASZ1	0.140303	0.129866	0.097794	0.101481	0.0713608	0.171394	0.107665	0.198399	0.0548734	0.0960987	0.100065	0.0898118	0.284889	0.121741	0	0.0635302	0.102798	0.116455
ATG12P2	0.945633	0	1.46358	0.551642	1.32867	0.721788	0.300418	1.37525	2.16694	3.96726	1.8575	2.12213	0.863988	1.34667	1.96868	1.6754	0.686917	0.720956
ATOH7	0.0403028	0	0	0	0	0.0307307	0.216744	0	0	0.14511	0.348069	0.129031	0	0.122642	0.318749	0	0.0772238	0.0428063
ATP1A4	0.0281711	0.0528546	0.206734	0.0848002	0.039023	0.0834207	0.0918914	0.066007	0.0254248	0.132862	0.0849753	0.0144441	0.0407201	0.0824769	0	0.0712348	0.0910586	0.0695502
ATP1B1P1	0.0754764	0.653047	0.495489	0.372186	0.220174	0.402926	0.409518	0.148692	0.345851	0.455745	0.185083	0.324403	0.782198	0.385553	0.601032	0.0793412	0.220755	0
ATP1B2	0.171765	0.143865	0.259035	0.153288	0.231925	0.198188	0.15804	0.200134	0.269906	0.308652	0.280224	0.161971	0.164661	0.109253	0.190625	0.337873	0.186607	0.222992
ATP1B4	0.60935	0.388021	0.656124	0.225431	0.276735	0.396023	0.229153	0.18196	0.319345	0.412296	0.341572	0.329587	0.196193	0.237725	0.196681	0.132228	0.229876	0.25436
ATP2A3	0.17922	0.455083	0.170526	0	0.214187	0.152939	0.154026	0.0561261	0.0503752	0	0.135627	0.235341	0.213074	0.345604	0.163883	0.233371	0	0.234553
ATP2B2	0	0	0	0.0131992	0.0849034	0.000996	0	0.281337	0.399562	0.0292353	0.171713	0	0.0550122	0.0180862	0	0	0.0234754	0.267717
ATP5A1P3	0	0.0486398	0.0429266	0	0.114114	0.0302148	0	0	0.0359101	0	0.0489025	0.0845603	0	0.0803811	0.0391671	0	0.151794	0.336614
ATP5BP1	0.0752042	0.0461404	0.162832	0.0916781	0	0.0286711	0.202083	0.0728254	0.0681063	0.180429	0.603389	0.0802148	0	0	0	0.157762	0	0.438974
ATP5F1P1	0	0	0.358827	0.269912	0.160544	0.122158	0	0.492213	0	0.58882	0.386643	0.700029	0.894661	0.332981	0.324106	1.0147	0.814963	0.528315
ATP5F1P5	1.28581	1.47374	0.980315	0.245579	0.581827	0.603521	0	0.788212	0.730563	0.119918	0	0.640605	0.092873	0.101537	0.791246	0.728837	0.683035	0.320596
ATP5F1P7	0	0	0.217848	0	0	0	0.269894	0	0	0.239835	0.724449	0	0.185844	0	0.395623	0.520598	0	0.427461
ATP5G1P3	0	0	0	0	0	0.249882	0	0	0	0	0	0	0	1.3994	0.341485	0	0.357896	0
ATP5G1P4	2.4545	2.44471	5.34066	1.89562	0.853042	0.832379	0.775064	0.880225	1.06142	2.04525	2.91044	1.52004	0	0	0	0.579503	0.586028	1.23633
ATP5G1P6	9.0544	10.8311	9.76892	3.39887	4.77756	5.92157	11.1041	17.3063	14.6277	11.8058	8.74946	7.62545	6.19222	8.28645	5.72683	16.5037	24.369	12.2186
ATP5G2P1	0	0	0.343432	0.258809	0	0	0.282025	0	0.290325	0	0.701336	0	0	0	0	0.315533	0	0
ATP5G2P3	0	0	0	0	0	0	0	0	0.292185	0	0.352577	0	0	0	0	0	0	0.680562
ATP5J2LP	0	0	0	1.90582	0	0	0	2.09008	1.03101	0	1.53359	2.32916	0	0	1.12441	0	0.999656	3.83963
ATP5J2P6	0	0	0	0.853986	0	2.34384	1.83286	0	0	0	1.23895	4.31109	1.85815	0	0	0	1.9083	0
ATP5L2	1.64864	1.74503	1.94099	2.20584	1.37308	2.20497	0.858054	2.20862	1.76151	2.04555	0.978948	0.773039	1.3842	2.04465	1.07635	1.82203	1.3512	1.03762
ATP6C	0.433155	0	0	0	0.226777	0.82688	0	0	0.684658	0	0	0.888794	0	0.354447	0.883965	0	0	0.22351
ATP6V0E1P1	9.1491	0	0	5.765	2.19167	7.29678	2.11842	1.06517	7.26815	7.08826	11.1832	0	7.82939	5.43512	4.54091	2.58963	6.10647	1.2997
ATP6V0E1P2	0	0	0	0	0	0	0	0	0	0	0	2.29726	0	0	0	0	0	0
ATP6V0E1P3	0	0	0	0	0	0.854131	0	2.08459	0	0	0	0	4.17092	0	0	0	0	0
ATP6V1G1P2	0	0	0	0	0	0	0	0	0	0.676542	0	0	0	0	1.11125	2.2472	0	0.616681
ATP6V1G1P4	0.57703	0.759477	0.678412	1.54771	0	0	1.1252	1.29959	0	0.745656	0	0	0.521722	0	0.610285	1.86089	2.57354	0.675141
ATP6V1G1P6	0	0	1.36943	0	0	0.894775	0	3.27761	0	0	0.690396	0	0	1.25185	0	0	0	0
ATP6V1G1P7	0	0	1.20957	0	0	0	0	0	0	0	0	0	0	0	0	0	0	0
ATP6V1G2-DDX39B	3.43102	0.00320824	1.90789	1.07475	0.105778	0.811679	0.556416	0.879908	3.66723	0.00317164	0.393731	1.75505	0.0587079	1.63251	0.460537	0.717187	1.35489	0
ATP8A2	0.167367	0.125076	0.107588	0.0874454	0.0237657	0.0735385	0.108345	0.136648	0.128342	0.129643	0.197583	0.177225	0.0318816	0.128154	0.156407	0.0332989	0.0399455	0.0167237
ATP8A2P2	0.377747	0.0463537	0.0817936	0.214908	0.253675	0.172816	0.0338366	0.109748	0.307902	0.0906312	0.0466261	0.362635	0.465196	0.536155	0.373261	0.435813	0.361449	0.521194
ATRNL1	0.497991	0	0.110496	0	0	0.152139	0.0899654	0	0.0951163	0	0	0	0.295658	0	0	0	0.205052	0
ATXN7L3B	31.6208	33.4141	31.8342	25.6415	34.3	34.9974	32.0777	32.4993	32.2177	29.3235	30.6187	28.7979	30.9626	30.1982	33.8238	24.1001	24.7523	24.5785
AURKAPS1	1.14855	1.84577	1.13148	0.570173	0.582571	0.587163	1.02509	0.237768	0.465876	0.922173	0.605331	0.988886	0.329069	0.644568	0.733782	0.566236	1.42552	0.824611
AVPI1	99.6081	100.06	113.404	79.226	122.919	126.659	117.54	126.966	128.86	179.92	176.899	196.823	94.9769	91.7594	101.472	94.4907	103.903	102.843
AZGP1P1	0.268301	0.528385	0.17506	0.0438168	0.258856	0.409185	4.58453	6.38523	6.0562	0.387317	0.990708	1.26311	1.31866	1.47361	1.11692	9.12612	11.0226	11.2713
B3GALT1	0.0847718	0.0902177	0.130218	0.0509869	0.0880313	0.149426	0.128751	0.169123	0.1115	0.0772676	0.216237	0.131201	0.163163	0.0836458	0.102244	0.178388	0.109489	0.0698099
B3GALT2	0.213045	0.0600833	0.0881874	0.264721	0.140431	0.212403	0.277424	0.141487	0.191668	0.137101	0.223359	0.156675	0.202438	0.264682	0.161266	0.463491	0.170694	0.24201
B3GALT5	0.225153	0.361576	0.284296	0.108617	0.106483	0.0702901	0.0583166	0.0810803	0.0557293	0.10977	0.187557	0.0907236	0.175935	0.259691	0.20995	0.117863	0.105509	0.0611799
B3GALT6	15.6983	15.6193	18.9892	6.82605	11.7474	10.5562	13.4933	13.7873	16.4022	15.8102	17.194	18.3231	9.6128	11.5032	10.4647	10.4606	10.1528	13.8971
B3GAT2	0.218688	0.170956	0.225231	0.0561534	0.162901	0.157577	0.0710006	0.154298	0.124507	0.236574	0.0763332	0.0413184	0.115673	0.136161	0.259383	0.158951	0.414005	0.127787
B3GNT1	14.586	16.5605	16.2163	12.7018	18.2146	17.3987	17.4884	18.3696	18.5567	18.6733	19.2176	21.1859	17.7181	15.6938	17.314	9.17319	9.73239	9.89495
B3GNT6	0.186162	0.264964	0.317666	0.246153	0.35524	0.316721	0.172874	0	0.3159	0.314037	0.241838	0.170395	0.274135	0.431776	0.508664	0.587876	0.265235	0.443031
B3GNT9	2.12578	1.37673	2.2594	1.11649	1.12381	1.28944	1.88926	1.85869	2.05771	1.13046	1.4968	1.25528	2.16971	1.83841	2.17041	1.59363	1.68524	1.44805
B4GALT5	26.6498	27.9009	25.5332	27.5603	36.5218	40.921	62.5078	61.8427	65.8628	28.4026	28.2198	30.2675	46.135	45.0352	41.9433	48.4536	56.5059	52.4536
BAAT	0.0950783	0.0387276	0.017052	0.0895756	0	0.0604066	0.0847005	0.0759878	0.128286	0.11362	0.0545467	0.100987	0.0836149	0.0479823	0.0935516	0.082992	0.135007	0.334249
BAGE2	0.121953	0.0992864	0.045133	0.0328889	0.232967	0.0949069	0.222932	0.243189	0.183254	0.291176	0.399087	0.431525	0.268028	0.328126	0.164025	0.42416	0.193704	0.214741
BAGE5	0	0	0	0	0	0	2.7309	0	0	0	0	0	0	0	1.42588	0	0	0
BAI1	0	0	0	0	0	0	0	0.602046	0	0.169751	0.145613	0.778983	0.0732098	0	0	0	0	0
BAK1P1	0.0814217	0	0.0292182	0.0274283	0	0.131856	0.147091	0.156951	0.098057	0	0.101425	0.0580741	0.0783905	0.0277292	0.161535	0.0574145	0.0259433	0.0575303
BANF1P1	1.001	0	1.07713	5.19865	0	3.1743	3.70926	5.05182	3.91103	2.51833	1.2663	2.18438	1.90395	0	2.05083	1.1218	2.89602	2.28795
BANF1P2	0	2.56358	0	0.864752	0	0	0	0	0	0	0	2.18415	0	0	0	0	0.959625	0
BANF1P3	0	0	1.09092	0	0	0	0.936467	1.03737	0.98267	0	0	0	0.966471	2.01897	0	0	0	3.44602
BANF1P4	0	0	2.12539	0	0	1.52585	0	0	0.944153	0	3.65771	0	0	0	0	2.14724	0.969934	0
BANK1	0	0	0	0	0	0	0	0	0	0	0.346241	0	0	0.690097	0	0	0	0
BASP1	99.6935	101.773	112.599	41.8257	56.8577	45.3978	30.3316	32.3043	31.3989	59.3369	61.8892	66.316	54.5803	52.3004	59.053	56.4036	58.2257	56.9167
BBS10	8.02719	8.25095	7.12183	4.61511	6.3702	6.7861	5.07829	5.36662	5.81987	5.76867	5.94724	5.50465	6.57355	5.69414	6.03181	4.37444	4.58224	4.01308
BBS12	3.06228	3.07493	2.47638	2.39319	3.27833	3.00355	2.13127	2.60433	2.42752	2.74988	3.09685	2.88376	1.7492	1.3798	2.60628	2.39442	2.71177	2.00802
BCAS2P2	0.119464	0	0	0	0	0.0919247	0.219346	0.121241	0	0	0	0	0.111871	0.492756	0.119959	0	0.240345	0
BCL10	14.8572	14.713	13.4034	7.85205	10.5407	12.1795	13.0163	12.1659	13.947	11.9515	11.783	11.0873	14.2212	15.4015	14.2642	11.9198	13.8341	11.7035
BCL2A1	0.0900688	0	0	0	0	0	0.163483	0.0579785	0.165851	0	0	0	0.254039	0.0922947	0.449552	0	0	0
BCL6B	0	0	0	0	0	0	0	0	0	0	0	0.275854	0	0	0.511025	0.263768	0	0
BCMO1	0	0.15041	0	0	0	0	0.0182805	0	0.0543692	0	0	0	0.25304	0.291038	0.368344	0.0644256	0.0808635	0
BCORP1	0.350206	0.179313	0.251891	0.183909	0.162199	0.160623	0.161607	0.158079	0.225396	0.0211574	0.0650593	0.152469	0.221779	0.373554	0.286196	0.20837	0.229902	0.178731
BCRP2	0.222172	0.205003	0.171308	0.0283294	0	0.0911364	0	0.0611255	0.0866038	0.03793	0.119465	0.040403	0.0601945	0	0.0314283	0.0992554	0	0.0339775
BCRP3	0.0825596	0.405511	0.0894704	0.168172	0	0.0631862	0	0.160159	0.0748533	0	0.102035	0.088123	0.312681	0.209401	0.122452	0.0866093	0.158268	0.0438564
BCRP8	0	0	0	0	2.03224	0	0	0	0	0	0	0	0	0	0	0	0	0
BEND2	0	0.182565	0.0211026	0.0224201	0.0934884	0.128808	0.0313609	0.0335533	0.0325604	0.023518	0.0246754	0.098539	0.0546503	0.0633517	0.103406	0.102758	0.0557962	0.0367355
BEND3P3	2.79663	1.09108	3.17694	0.736739	3.07836	1.47641	2.81978	3.84058	3.70779	2.39579	3.34391	2.37635	1.78979	2.26173	2.86017	3.41854	3.60125	1.92096
BEST4	0.96758	0.846446	0.596916	0.604846	0.792791	0.716651	0.395206	0.639653	0.673876	0.595887	0.786245	0.647464	0.917926	0.950967	1.03601	0.608528	0.868599	0.526594
BEX1	0.163714	0.607826	0.628002	0.471822	0.957349	0.312146	0.074135	0.485192	0.225508	0.0989565	0.501156	0.352267	0.07705	0.0837389	0.489492	0	0	0.0880003
BHMT	1.01836	0.125996	0.336172	0.420689	0.199468	0.386899	0.468668	0.205108	0.750494	1.96678	0.247323	0.548301	0.096135	0.526925	0.405918	0.320098	0.800825	0.329283
BHMT2	0.305053	0.521188	0.160898	0.275279	0.0798182	0.12782	0.0997077	0.0807186	0.103181	0.231343	0.344084	0.0892341	0.131614	0.318595	0.303992	0.266407	0.13266	0.0406221
BIK	4.708	5.28605	6.31456	10.4226	14.4752	13.872	26.6133	23.5647	20.3698	12.8263	14.7043	15.5471	11.8352	13.9078	15.6085	20.9159	21.7921	19.1128
BIN2	1.43326	0.607849	1.14302	0.617395	1.97083	1.34324	1.57277	1.01365	0.460692	0.296829	2.56069	2.11809	1.32119	0.252223	1.6125	1.11226	2.5273	1.07388
BIVM-ERCC5	12.3782	7.61719	8.01911	5.62137	4.77048	8.10637	2.01228	3.79409	3.33902	4.21552	7.6743	5.08882	9.25049	8.22216	8.22207	5.4576	6.72207	7.89259
BLACE	0.0226086	0.196605	0.244369	0.0731086	0.12937	0.240107	0.202535	0.0868562	0.124557	0.0841965	0.0841752	0.0739372	0.107221	0.0230453	0.137052	0.0473602	0.0643241	0.0719159
BLID	0.246388	0.203293	0.450099	1.35266	1.28084	0.250548	0.44632	0.568011	0.452555	1.09219	0.905037	0.265093	0.23191	0.252066	0.245573	1.1228	0.321358	0.794701
BLOC1S4	8.95216	9.05337	9.56899	8.24129	12.1296	12.9248	13.7473	10.0099	11.4505	13.2758	15.9327	17.6611	9.17116	8.57064	8.22723	8.82549	5.59983	8.21319
BLZF2P	0.624893	0.559725	0.803808	0.232154	0.329222	0.476519	0.20452	0.38841	0.414055	0.547026	0.20965	0.729838	0.0536692	0.115634	0.225366	0.477204	0.329228	0.121254
BMP2	2.05494	2.23964	1.94026	1.01445	1.47713	1.70193	2.00132	2.5084	2.72522	1.60737	1.64905	1.69552	2.3746	3.0135	2.79232	2.55491	2.21005	2.10424
BMP2KL	0.102423	0.126009	0	0.125361	0.0987312	0	0.138083	0.149684	0.23288	0.0615806	0.441426	0.109536	0.193681	0.156185	0.0507356	0.537556	0.54261	0.381955
BMP6	0.294023	0.263667	0.380066	0.253542	0.130789	0.269002	1.57306	1.39344	1.37688	0.210956	0.0485462	0.229183	0.0558512	0.0197993	0.0386016	1.64107	1.80319	1.75909
BMP8A	0.745412	0.734744	0.824063	0.323996	0.415746	0.402339	0.339678	0.233552	0.648001	0.683784	0.359195	0.428091	0.23731	0.321862	0.871763	0.284134	0.681524	0.28806
BMS1	20.4986	20.5726	19.4523	11.9933	16.4108	17.0397	11.8472	12.8348	12.569	19.9624	18.121	17.2993	12.3976	13.4528	12.0146	10.0544	12.5586	10.1433
BMS1P10	0.376601	0.567637	0.97622	0.599259	0.495036	0.527831	1.18646	0.886098	0.906942	0	0.404169	0.294318	0.0754569	0.658817	1.06588	0.461491	0.457948	0.524685
BMS1P11	0.813037	1.55144	1.19122	0.684914	0.503163	1.71643	0.291343	1.95915	0.879746	1.27771	1.06564	0.55658	3.27197	1.76019	1.38933	1.98171	1.08017	1.32822
BMS1P12	0	0	0	0	0	0	2.14604	0	0	0	0	0	0	0	0	0	0	0
BMS1P16	0.374541	0.612533	0.450686	0.598756	0.325601	0.621387	0.78585	1.01019	0	0.921351	0.208596	0.457421	0.673085	0.320447	0.54213	0.662481	1.85652	1.0462
BMS1P3	0.444511	0.272689	0.403363	0.0604257	0.142967	0.0561026	0.797908	0.580391	1.75182	0.355242	0.181639	0.158035	0.554617	0.300513	0.219597	0.618584	0.644875	0.561052
BNC2	0.394862	0.232866	0.138879	0.0407368	0.200432	0.174815	0.283427	0.167543	0.264535	0.0559845	0.357918	0.123561	0.0289649	0.0621782	0.0656146	0.27087	0.0717123	0.0465825
BNIP3P1	8.61994	9.05596	6.72291	2.4476	4.52112	6.13936	4.70539	5.04211	4.64307	3.63598	6.95719	4.15816	4.36854	5.72518	5.33656	3.70903	4.02501	4.8755
BNIP3P3	0	0	0	0	0	0	0	0	0.301472	0.785093	0	0	0	0	0	1.04983e-08	0.162993	0
BOK	23.8303	24.6218	25.8112	11.1147	13.3228	13.6305	19.0058	19.4272	18.9169	22.1734	19.2429	22.8299	14.9558	14.3245	16.2231	17.3675	19.1602	20.4746
BOLA2	31.0053	30.5084	30.831	20.6654	33.526	22.2311	28.1663	24.6505	29.1714	25.8232	31.6178	32.0998	17.4662	14.9122	16.4902	22.8643	18.5064	23.2583
BPIFA4P	0.374709	0.62342	0.138551	0.104186	0.247267	0.285842	0.114366	0	0	0.152166	0	0.271104	0.350623	0	0.251086	0.395163	0	0
BPIFB1	0.610146	0.181542	0.383236	0.146096	0.368092	0.158609	0.0795403	0.142911	0.108089	0.286269	0.329492	0.0628959	0.169672	0.269242	0.615006	0.247774	0.114377	0.406939
BPIFB9P	0.107671	0.132533	0.058547	0.131887	0.207775	0.0821048	0.145255	0.15754	0.0980055	0.129532	0.0662612	0	0.305294	0.0547585	0.160087	0	0.259616	0.287023
BRD7P3	0.081202	0.199396	0.0439913	0	0	0.154791	0.145576	0.354325	0.11041	0.243652	0.150482	0.0866625	0.115339	0	0.120422	0.127772	0.155613	0
BRD7P4	0.195961	0.096114	0.127214	0.127335	0.0751587	0.0896252	0.24558	0.0380612	0.0709485	0.141144	0.194058	0	0.335709	0.0397046	0.116093	0.246406	0.0751888	0.124712
BRDT	0.691494	0	1.43165	0.774726	0.189706	0.390073	0.205484	0.806335	0	0.894837	0.399113	1.05381	0	1.80812	0.377992	0.199749	0.186316	0
BRI3BP	23.3416	24.2184	21.4643	11.0331	14.9833	12.1603	12.9121	12.5923	12.4148	19.1763	21.4928	17.8117	7.57126	7.18121	7.27498	9.62364	9.38732	8.35969
BRI3P1	0	0	0	0	0	0.312102	0.393519	0	1.63175	0	0.478417	0	0	1.31781	0.43228	0	0.909832	0
BSN	0.235985	0.227732	0.165325	0.0982077	0.101385	0.0889894	0.0765273	0.0720189	0.0761181	0.0750342	0.0627118	0.0519682	0.146779	0.0633532	0.0802978	0.0559859	0.0799274	0.0661273
BSND	0.015414	0.231526	0.116701	0.0504414	0.0448574	0.0949207	0.0550786	0.0453569	0.04251	0.112484	0.114746	0.032913	0.0598722	0.175322	0.0944541	0.016441	0.0147409	0.0494514
BTBD7P1	0	0.390183	0.0587084	0.205916	0	0	0.259976	0.0931577	0.0833826	0	0.234325	0.123623	0	0.0495769	0	0.167519	0.173839	0.139471
BTF3L4P1	0	0	0	0	0	0	0	0	0.45957	0.59068	0	0	0	1.75664	0.976303	0.252233	0	0
BTF3P12	0	0	0	0	0	0	0	1.07545	0	0	0	0	0	0	0	0	0	0
BTF3P2	0	0.276503	0	0.560242	0	0.49874	0.204307	0	0	0.539669	0	0	0	0	0	0.462159	0	0
BTF3P6	0.621027	0.786688	0.469759	0.353741	1.26621	1.10509	0.193487	1.08331	1.18711	1.53487	0.495746	1.82656	0	1.95564	1.26836	1.31547	1.29473	0
BTF3P7	0	0	0	0.371783	0	0.165516	0.203409	0	0.416051	0	0.518797	0	0	0	0	0.459861	0	0
BTF3P9	0	0	0.989133	0	0.897868	0	0	0	0	1.12688	0	0	1.65187	0	0	0.97525	0	1.02285
BTNL10	0.432717	0	0	0	0	0	0	0	0	0	0	0	0	0.149476	0.582069	0	0	0
BTNL8	0	0.0746539	0.329982	0.0495613	0.0585835	0.323331	0.272842	0	0	0.0729558	0.297849	0.0648958	0	0	0	0.0636158	0.175846	0.0647134
BX005432.1	1.22215	1.67493	1.47225	1.06063	1.23787	1.9093	1.71351	1.29066	1.01924	1.5287	1.20589	1.17969	1.48967	1.5484	1.49058	1.44292	1.85456	0.692095
BX005439.1	6.02012	0	3.43218	0	0	1.2572	1.24068	3.44178	0	3.17708	0	4.33469	3.64709	4.24862	0	0	4.99018	0
BX088523.1	11.397	0	83.6114	0	6.59169	8.40388e-08	6.41637	7.0926	0	9.65657	5.20143	2.8608	0	12.4417	10.3691	7.15521	8.55318	7.79488
BX088645.3	0	0	0	0	0	0.42084	0	0	0	0.242593	0	0	0	0	0	0	0.187231	0.209838
BX088651.1	0.777126	0.389697	0.769999	0.23933	1.06275	1.08447	1.15152	1.95377	1.56008	0.913426	0.459477	1.20958	1.42587	0.794286	1.23062	0.333469	0.366157	0.745846
BX088651.2	7.48098	0	2.94193	0	0	3.34816	0	2.271	0	0	3.85827	0	3.99638	0	3.98544	0	4.50691	0
BX247900.1	0	0	2.29088	0	3.16928	0	3.04175	0	0	0	0	2.46302	0	0	0	0	3.03479	2.451
BX247900.2	0	3.6939	0	0	1.00106	0	0	9.27368e-07	0	1.28566	1.31627	0	2.96217	2.03344	0	0	1.95384	0
BX247900.3	1.89547	0	4.58941	4.45694	6.07094	2.25418	2.41779	4.49387	3.16613	1.31067	9.83078	4.02032	5.21804	5.45061	6.26382	6.64005	6.46917	4.00886
BX247900.4	10.9346	5.8477	4.82289	2.05264	12.0195	3.76195	4.0083	9.41135	5.32295	0	0	1.5595	2.78701	6.12349	8.45174	4.03052	6.46514	3.09518
BX248096.2	0	0	0	0.511698	0	0	0	0	0	1.07006	0	0	0	0	0	0	0	0
BX248133.1	0	1.38312	0	3.48819	0	1.31337	1.40064	4.10348	0	6.14437	0	5.19575	0	0	0	0	1.02517	1.78618
BX248321.1	0	0	0	3.72665	0	0	0	0	0	0	0	0	0	0	0	0	0	0
BX248408.1	2.17832	3.75308	5.02658	1.19425	2.88971	1.9527	2.03987	2.46364	4.6101	5.50618	4.19299	1.26136	4.65445	1.03196	7.5905	4.38427	3.17702	3.7613
BX248419.1	19.0975	36.0343	33.9971	6.06175	22.2134	17.8817	15.2632	16.3909	20.0152	25.6874	17.1054	7.61193	62.5263	34.0811	15.3844	37.0606	43.1569	27.3278
BX255923.1	1.24101	1.81687	1.3313	1.42814	2.04605	1.43361	1.95448	2.19497	2.39015	2.01338	2.11032	2.28465	1.68238	1.69723	2.37693	1.2711	2.42739	2.0268
BX284927.1	0	0	0	0	0	0	0	0	0	0	0	0	0	0	0	0	0	4.861
BX284927.2	3.11173	0.692279	0.217025	0	0	1.36919	4.25269	1.74513	2.35988	0.584402	0	0	0.858587	0.523169	1.00246	1.91395	0	3.28608
BX294158.2	0.665384	1.38132	0	0.346091	0	0.75151	0.0921289	0.250231	0	0	0	0.716512	0	1.06147	1.06099	0.392918	0.723493	0.132009
BX294158.4	2.38852	1.13731	2.96619	1.92479	0	0	0.32928	0.988687	1.40396	2.14643	0	0.814184	0	1.85828	0.760724	0.000114097	0	0
BX294158.5	0	0	0.488264	0.476983	0	0.947182	0	1.28511	0.938708	1.25059	1.51012	0.801879	0.887428	0	1.33873	0.41788	0.175649	0.207228
BX294158.6	0.288168	0	0	0	0.565007	0.260236	0.849086	0.249961	0	0	0	0.503397	0	0.347694	0.321783	0.335455	0	0.253325
BX322539.1	0	0	0	0.913389	2.7477	0.725442	0	0	0	1.2439	0	0	0	0	0	0	0	0
BX511262.1	0	0	2.83582	0	0	0	1.73876	0.683971	0	0	2.07082	0	0	1.8406	1.83416	0	1.75407	0
BX571801.1	3.46511	10.8803	0	6.46198	2.97656	1.6298	0	4.04027	1.3985	4.03946	2.65581	2.66345	12.0364	0	0	2.50605	3.31054	4.19779
BX842679.1	0.122477	0.156104	0.384346	0	0	0.191783	0	0	0	0	0	0.466667	0.26078	0	0	0	0	0
BX908738.1	1.22215	1.67493	1.47225	1.06063	1.23787	1.9093	1.71351	1.29066	1.01924	1.5287	1.20589	1.17969	1.48967	1.5484	1.49058	1.44292	1.85456	0.692095
BX927139.1	0.30298	0.848693	0.709965	4.08069	0.764806	0.377637	1.95723	0.56578	1.86539	1.06784	1.97505	0.825048	2.41783	0.983196	3.01352	2.26043	0.485412	3.95201
BX927139.2	3.62391	6.32635	2.67678	3.94987	0.649927	0	3.14326	2.86731	1.49307	0	1.59972	1.02732	5.80288	3.37268	2.6355	3.10415	2.93243	1.61811
BX927143.1	0	0.393743	0	0	0	0	0	0.189699	0.699196	0.685751	0	0	0.266429	0	0	0	0	0
BX927168.1	0	0	3.17214	1.85456	1.31491	0	0.497099	0	0	1.17317	0	0	2.12115	0	1.99031	0	0	0
BX927178.1	0	0	0	0.913389	2.7477	0.725442	0	0	0	1.2439	0	0	0	0	0	0	0	0
BX927180.1	3.11173	0.692279	0.217025	0	0	1.36919	4.25269	1.74513	2.35988	0.584402	0	0	0.858587	0.523169	1.00246	1.91395	0	3.28608
BX927180.2	1.73595	0	2.05756	1.97774	0.348917	0.3032	7.51555	0.299562	1.20327	3.8207	0	1.58125	1.54407	0.950299	0	0.410364	1.75702	0.700593
BX927214.1	0	0	0.488264	0.476983	0	0.947182	0	1.28511	0.938708	1.25059	1.51012	0.801879	0.887428	0	1.33873	0.41788	0.175649	0.207228
BX927214.2	0.665384	1.38132	0	0.346091	0	0.75151	0.0921289	0.250231	0	0	0	0.716512	0	1.06147	1.06099	0.392918	0.723493	0.132009
BX927214.3	0.288168	0	0	0	0.565007	0.260236	0.849086	0.249961	0	0	0	0.503397	0	0.347694	0.321783	0.335455	0	0.253325
BX927214.5	2.38852	1.13731	2.96619	1.92479	0	0	0.32928	0.988687	1.40396	2.14643	0	0.814184	0	1.85828	0.760724	0.000114097	0	0
BX927220.1	0	0	0.307272	0.465519	0.709864	0.46463	0	1.04531	0	0	0.709761	0	0	0.278797	0	0	0.420815	0
BX927220.5	10.7831	2.02221	6.88168	0	0	7.89764	1.57826	4.44474	3.6349	13.0428	6.03249	4.09786	5.09684	8.53678	0	4.35001	2.04849	1.42527
BX936347.1	8.30732	10.0549	12.1047	7.56177	5.0806	5.37658	11.9262	12.7953	6.49768	7.12833	3.35106	6.15365	10.4695	9.10271	12.6651	23.2593	9.23359	9.41013
BX936369.1	3.64741	2.10355	0.647138	2.82724	2.08254	4.1517	5.42428	1.97137	5.31448	2.50815	1.6949	0	3.66269	4.24389	2.74468	0.591255	2.23855	1.42646
BX936369.2	0.814342	0	0	0	0	0	0	0.254848	0	0.407409	1.67559	0	0	0	0.327053	0	0	0
BX936369.3	0.588786	0.836601	0.865373	0.603934	0.613309	0.892601	1.80411	1.51149	1.21775	1.07376	0.767244	0.876431	0.751154	0.893006	1.11987	1.75515	0.728265	1.04924
BX936369.6	0	0	0	0	0	0	0	0	0	2.02691	0	0	0	0	0	0	0	1.7706
BX936375.1	0	0.393743	0	0	0	0	0	0.189699	0.699196	0.685751	0	0	0.266429	0	0	0	0	0
C10orf111	0.271838	0.542069	0.378102	0.221491	0.301563	0.244946	0.26255	0.325164	0.185471	0.244415	0.0867862	0.339212	0.389831	0.50876	0.392957	0.11522	0.797658	0.335083
C10orf113	0.419247	0	0	0.234139	0	0	0	0	0	0.341408	0	0.304227	0	0	0	0	0.422415	0
C10orf115	0.612129	0	0	0	0	0	0	0	0	0.447245	0	0	0.91677	0.126321	0.123005	0.129089	0	0
C10orf12	3.28728	3.4785	2.83893	1.89774	2.43386	1.89942	1.7552	1.93218	1.88578	2.67201	2.53178	2.16665	2.1387	1.97739	1.4288	1.23202	2.05934	1.36076
C10orf126	0.654771	0.403664	0.261495	0.487193	0.385969	0.51842	0.537219	0.580242	0.542288	0.626167	0.646932	0.433273	0.843712	1.156	0.412531	0.274098	0.42298	0.653274
C10orf25	0.175282	0.171406	0.301928	0.113293	0.0166956	0.0801818	0.171837	0.201876	0.141975	0.188573	0.108568	0.0372471	0.133222	0.0353952	0.138019	0.110171	0.0996389	0.129466
C10orf32-ASMT	0.227452	0	0	0	0	0	1.04829	0	0	0	1.67922e-07	0	0.849393	0	0	0.441131	0	0
C10orf40	0.121471	0.106218	0.0391909	0.117834	0.17341	0.0740704	0.0878666	0.1289	0.0783159	0.159745	0.0925481	0.0258221	0.208702	0.0620301	0.123146	0.102035	0.115161	0.0515155
C10orf53	0.099325	0.157999	0.169244	0.235727	0.145006	0.11605	0.329158	0.141668	0.195693	0.236464	0.275919	0.0649001	0.113911	0.0883875	0.330088	0.0644991	0.206316	0.161955
C10orf55	0.792798	1.01535	0.861581	0.686549	0.271912	0.453666	1.96046	1.88838	1.3597	1.11884	1.20767	1.21978	1.89588	1.64805	1.59	2.38493	2.08214	2.04969
C10orf62	0.151127	0.247865	0.218925	0.123285	0.145636	0	0.090534	0.294372	0.36643	0	0.0620407	0.161596	0.142907	0.0512031	0	0.0528756	0.145509	0.214646
C10orf95	4.16872	4.26543	4.60573	3.72366	5.73075	4.61215	6.48484	7.055	6.48378	4.3094	6.2015	4.92231	5.2244	5.75334	4.44496	4.67321	5.5798	4.51523
C11orf42	0.616383	1.03504	0.548786	0.366304	1.56914	0.683678	0.605088	0.328275	0.561437	0.202314	0.758352	0.659809	0.264721	1.19744	1.05575	0.529519	0.81155	0.777242
C11orf44	0.150688	0.331792	0.195664	0.353499	0.430552	0.508183	0.274461	0.250692	0.342029	0.367654	0.251247	0.350327	0.243439	0.0914929	0.244075	0.12953	0.128433	0.176156
C11orf71	2.26743	1.36956	2.94699	4.41509	4.92437	7.06142	6.20066	6.53087	4.05861	7.19343	3.17764	1.98706	7.09941	2.80669	5.93971	3.39005	3.03964	3.13971
C11orf72	9.89641	9.1694	8.0486	6.03731	7.56753	8.6715	9.05178	9.38511	8.66653	6.68043	6.9781	6.55925	10.6658	11.5798	10.9611	9.94659	10.9302	9.51302
C11orf86	0	0.0656159	0.231879	0.0435285	0.411435	0.325227	0.143824	0.363936	0.339631	0.192392	0.393741	0.456306	0.0503916	0.216883	0.211354	0.447744	0.0514054	0.511544
C11orf88	0	0.210704	0.105861	0	0	0.22308	0	0.0962889	0.243799	0.224795	0.0885599	0	0.584878	0.829745	0.25743	0.303006	0	0.375702
C11orf89	0	0	0.0737034	0	0	0.0259801	0.091479	0.0988315	0.431531	0.0408489	0.168341	0.181594	0.0322952	0.0345185	0.168224	0.071459	0	0.1445
C11orf94	2.17907	1.14061	2.05307	6.60045	4.21904	3.33888	2.11649	1.46042	5.69877	0.557951	2.04947	4.94758	1.58228	2.35995	1.8439	4.65755	4.39414	2.03788
C12orf40	0.0529038	0.139262	0.133063	0.378362	0.0167976	0.30923	0.267185	0.2374	0.238353	0.168641	0.15314	0.224844	0.253269	0.231471	0.20851	0.258628	0.250622	0.204687
C12orf61	0.451047	0.553158	0.713097	0.929724	0.332493	0.608461	1.18009	1.00665	0.596463	0.748795	0.557042	0.998643	1.28241	0.913991	1.19922	1.45534	1.88948	1.10375
C12orf71	0.638312	0	0.620006	0.0582104	0.275405	0.162262	0.192186	0	0.129809	0	0.435146	0.0761408	0.0668632	0.289566	0.0705344	0.223604	0.344944	0.456016
C13orf45	0.497539	0.544526	0	0.180651	0.106734	0.126467	0.248686	0.215837	0.0503422	0.0665231	0.204072	0.177504	0.156716	0.44997	0.383681	0.23217	0.16007	0.176915
C14orf1	40.2907	39.1137	35.8169	22.0119	30.6433	34.3982	30.3319	29.2736	31.1451	33.0667	29.4547	31.9988	19.4749	18.125	19.3011	22.6642	26.9434	24.1618
C14orf132	0.524737	0.125156	0.505738	0.371016	0.507381	0.379688	0.647082	0.980536	1.28606	0.528097	0.314624	0.146396	0.402923	0.847651	0.80757	0.487281	0.682696	1.26865
C14orf144	2.2096	2.83523	1.2936	1.41248	1.52819	1.79526	2.18372	1.893	1.61751	1.9549	1.32207	1.54504	1.22049	2.75288	1.7891	1.5424	1.90485	1.12448
C14orf183	0.276545	0.512107	0.528568	0.453706	0.134146	0.26362	0.624195	0.882767	0.505865	0.833984	0.424314	0.296784	0.717214	0.49379	0.412398	1.01708	0.268761	0.296195
C15ORF31	0	5.81829	1.52709	3.7789	0	0	0	0	1.21468	1.77851	0	0	0	1.35672	0	0	1.14086	4.86226
C15ORF37	2.93857	2.12085	4.10809	0.0826245	2.1988	1.32451	0.485469	0.242496	2.8179	0.96337	0	1.67707	1.38821	1.0013	0.957005	0.449605	1.61889	0
C15orf26	0	0.197812	0	0	0.157834	0	0.14546	0.161274	5.64377e-05	0.193111	0.761295	0.460436	0	0	0	0	0.480583	0
C15orf37	1.128	2.44307	1.87992	3.02227	2.13565	2.00649	3.22521	3.81971	2.13157	2.53912	3.57701	1.99075	3.34247	2.77415	3.07363	2.88547	2.00154	3.28457
C15orf38-AP3S2	13.7857	16.1424	17.6427	8.26523	11.6952	11.9314	13.4723	11.0657	14.6804	13.1562	14.9542	15.7051	12.6799	11.7879	11.2415	11.6879	10.966	11.8632
C15orf43	0.393495	0.823101	0.795134	0.785834	0.544555	0.559219	0.288793	0.4771	0.960153	1.38069	0.699193	0.362419	0.496962	1.57414	0.33642	0.4963	1.13205	0.448932
C15orf54	0.122697	0.0857032	0.132093	0.0424848	0.11687	0.0400909	0.0312431	0.033646	0.03155	0.125716	0.0217136	0.0744941	0	0.0530928	0.0172523	0.0734475	0.0664259	0.0554853
C15orf56	0	0.0647285	0.0285262	0.171287	0.0505113	0.0604581	0.141654	0.171199	0	0.12658	0.0980737	0.0998269	0.100319	0.0534709	0.051808	0.0554073	0.0496136	0
C15orf59	0	0.0357409	0.0720009	0	0	0	0.0413382	0.0447656	0	0	0.0762428	0	0.134724	0.0896797	0.270875	0.193305	0.228418	0.0384689
C15orf62	2.40466	3.33389	2.74419	2.46804	2.9207	4.77817	4.71618	4.82528	4.59303	3.32221	3.05093	3.6001	7.19956	6.65961	7.67486	4.56256	4.25954	4.23882
C16orf3	1.61627	1.24666	2.20549	1.65643	1.8935	1.74615	2.25772	3.04023	2.59663	1.62423	3.55568	1.44497	3.6211	4.20367	3.29008	3.53793	2.87719	2.48024
C16orf54	0.798416	0.163892	0.413015	0.304172	0.171089	0.300189	0.37728	0.468939	0.373604	0.396809	0.715246	0.590179	0.460381	0.401482	0.420174	0.603609	0.547381	0.300425
C16orf72	11.9107	12.9088	12.5266	6.4665	9.40411	7.8877	8.15135	9.65277	10.6743	10.0285	10.2239	10.1045	8.15289	8.88657	8.27493	8.38113	9.60325	9.31507
C16orf98	0.424489	0	0	0	0	0.286611	0.290496	0.496311	0.122013	0	0	0.208399	0	0	0.461873	0	0.314992	0.590837
C17orf100	0.696288	1.82321	1.50511	0	0.708289	1.3031	1.18887	1.43665	1.63072	1.59292	1.21235	0.977378	1.14031	1.89077	1.99914	1.36963	1.35867	1.17828
C17orf105	0.292083	0.355591	0.33572	0.311125	0.339912	0.432392	0.526786	0.435575	0.384656	0.412801	0.203521	0.212205	0.607509	0.447408	0.368198	0.375797	0.475801	0.56696
C17orf47	0.0530338	0	0.0286188	0.0429607	0	0.060653	0.0473713	0.0255517	0.0478628	0.0317475	0.0327961	0.169338	0.0251602	0.187754	0.10458	0	0	0.196365
C17orf59	5.46935	8.38585	7.6196	5.30734	7.3768	6.33497	8.76368	7.6721	8.28942	6.15825	6.61265	7.51208	4.62013	4.65877	6.36923	6.57969	5.49802	6.64615
C17orf96	6.99204	7.42634	8.27822	4.98875	7.45048	5.50846	4.67258	4.87138	3.93935	7.06345	7.67292	7.71067	1.85074	2.15112	2.14616	3.08663	2.72744	2.47619
C17orf99	0.071305	0.201646	0.230298	0.189962	0.198227	0.292955	0.162475	0.228552	0.258553	0.170665	0.2147	0.174864	0.46687	0.702155	0.244138	0.224195	0.257978	0.148361
C19orf59	0	0	0	0	0	0.144124	0.785939	0.430915	0	0	0	0	0	0	0.360187	0	0	0
C19orf67	0	0	0.278377	0.208371	0.247267	0.0952807	0	0	0.232622	0	0	0	0.233749	0.128931	0	0.131721	0.133971	0.135994
C19orf71	23.2955	32.6115	31.6231	9.74956	18.4122	12.4847	12.6711	15.7333	14.5477	12.9404	15.5437	17.8174	7.15971	15.0291	16.3144	13.9796	15.6037	15.1939
C19orf73	1.33114	1.78064	0.790121	0.509003	1.9098	2.18682	0.466091	1.53164	1.51431	2.23598	2.12364	2.76517	1.15319	1.3675	2.35663	1.83281	2.93465	1.4397
C1DP1	0	0	0	0	0	0	0	0	0.758591	0	1.13	0	0	0.0307021	0.567469	0	0	0
C1ORF220	0.918696	0.897537	0.734808	0.226535	0.901653	0.750799	0.512088	0.313572	1.11224	0.826066	0.219518	0.460516	1.03951	0.903752	1.06247e-06	0.672832	1.1977	0.0787126
C1QL1	4.8223	4.22649	4.09502	1.08973	1.88467	0.364072	6.5599	5.61992	8.32829	1.0328	2.35316	2.50032	0.541986	0.485037	0.567239	1.50321	1.92825	1.72791
C1QL3	0.176974	0.0811936	0.0715384	0.0357938	0.0422104	0.118063	0.0394761	0.0425499	0.0996875	0.158789	0.0547631	0.023525	0.0630092	0.0447127	0.0435858	0.208622	0.105027	0.116864
C1QL4	0.164216	0.134073	0.147729	0.0443528	0.0261602	0.0208677	0.0733567	0.131915	0.0988291	0	0.101536	0.0582701	0	0.027689	0.0269899	0.028688	0.0260551	0.0289611
C1QTNF2	2.37099	2.529	3.31448	0.129911	0.307049	0.209841	0.20689	0.199042	0.103371	0.222693	0.341345	0.270212	0.0871545	0.139225	0.181296	0.219522	0.2179	0.0974458
C1QTNF4	0.0703809	0.0863223	0.418787	0.0285791	0.134916	0.187823	0.126006	0.136163	0.350296	0.311428	0.260738	0.112553	0.46688	0.499213	0.312796	0.147613	0.302665	0.111964
C1QTNF9	0.322011	0.771359	0.272072	0.382921	0.722913	0.407883	0.506571	0.243115	0.341322	0.0754159	0.497059	0.100574	0.328204	0.350482	0.310563	0.692835	0.180103	0.510697
C1orf105	1.22375	0	0.280143	0.211189	0.252918	0.373293	1.83571	0.260402	0.945364	0	0	0.814913	0.67629	0.258739	0	1.03916	1.55773	0.826651
C1orf115	6.18784	6.50828	6.50656	2.1631	2.92267	3.08138	2.86076	2.53885	2.98717	3.20108	3.96015	3.2112	6.74381	5.92907	6.64315	2.18235	2.40217	1.96597
C1orf127	0.22889	0.228437	0.226737	0.211131	0.0668805	0.140293	0.271261	0.247287	0.14742	0.279215	0.103883	0.242379	0.0882498	0.330226	0.299259	0.188568	0.2217	0.462015
C1orf134	1.0567	1.99036	5.87818	3.60554	5.13053	0.840386	0.966997	7.80587	7.0653	3.92131	0	9.82586	3.05801	0	2.92187	2.35631	0	2.36585
C1orf137	0	0	1.35227	0	0	0	1.47875	4.25759	0.767074	0	0.451388	0	0.349139	0	1.21123	0	1.70708	0.892097
C1orf141	0.532641	0.338868	0.50134	0.322626	0.177153	0.406238	0.659046	0.791774	0.326798	0.10948	0.217131	0.677293	0.52299	0.862204	0.362705	0.186787	0.17426	0.45109
C1orf168	4.5407	6.3732	4.5654	3.6761	2.12895	4.81851	5.20259	5.29486	3.78041	4.06891	3.08416	3.30623	4.91257	7.80243	7.106	4.77987	5.84229	3.83923
C1orf172	6.18774	7.15041	7.83847	8.28965	11.6331	10.1239	13.5203	10.3987	13.4323	13.9431	13.3791	14.0104	9.83836	9.00765	10.3703	11.2522	13.1009	11.6451
C1orf180	0.0196109	0.0959507	0.126543	0.031637	0.0932004	0.0743729	0.104972	0.0375397	0.158774	0.234682	0.121815	0.125768	0.186264	0.158348	0.0577953	0.122794	0.0372473	0.082637
C1orf185	0	0	0	0	0	0.24515	0	0.702037	0.315818	0.335912	0	0.360758	0	0	0	0	0	0.277769
C1orf189	0	1.4885	2.23728	1.0137	0.407693	0.29211	1.83448	0	3.0444	2.42088	1.34481	0.432495	0	1.64638	0.400936	1.22177	0.423895	3.98468
C1orf192	29.1518	34.0288	31.1265	32.6206	39.4843	58.3382	50.1094	55.8714	41.5365	34.6277	38.7765	28.0261	47.9889	56.069	61.6367	37.6699	37.6297	40.5084
C1orf194	0	0	0.361121	0.27226	0	0	0	0	0.305441	0	0	0	0.853706	0.332564	0	0	0	0
C1orf227	1.40789	0.508981	2.73468	0.171571	1.43213	0.460102	0	0.209893	2.30231	0.248353	0	1.10796	0	0.421718	0	0	0	0.223769
C1orf229	0.195981	0.18212	0.10936	0.262663	0.179612	0.358376	0.121917	0.246447	0.168327	0.12348	0.0626867	0.089949	0.121085	0.106891	0.282867	0.293327	0.160458	0.157619
C1orf233	14.6445	12.2651	14.2007	4.7591	7.32139	8.2349	9.31021	9.39253	11.2153	10.0477	8.60331	10.6035	11.9679	10.7892	8.94197	6.01507	8.37383	7.99086
C1orf64	0.320854	0.473644	0.406667	0.318821	0.383781	0.389277	0.375831	0.258642	0.477199	0.481977	0.409688	0.335301	0.534385	0.73718	0.545606	0.346049	0.35449	0.299466
C1orf74	18.5472	18.1975	18.453	8.51296	10.9488	15.3157	81.8527	80.1659	84.4579	17.5198	19.0475	17.0195	20.9495	23.1798	22.5923	63.9102	72.0934	64.9081
C20ORF135	3.41557	0	0	0	0	0	1.27234	0	0	0	2.04235	0	0	0.000966305	0	0	0	0
C20orf144	0.450464	1.43527	0.914067	0.952515	0.546744	0.521119	0.487366	0.605237	0.475887	0.506378	0.247496	0.555559	0.688198	0.553387	0.415247	0.635522	0.424479	0.235941
C20orf201	0.0987109	0.122561	0.1087	0	0	0.150579	0	0	0	0.239348	0.120504	0.31965	0	0	0	0	0	0.319936
C20orf202	0	0	0	0	0.0352554	0.0280307	0.0329214	0.0711723	0.0332839	0	0	0.0392053	0.243812	0.298102	0.326868	0.539772	0.421904	0.429066
C21orf119	3.29053	3.19616	4.49254	5.72399	7.47159	10.7169	9.68251	11.987	10.8861	6.78164	7.72181	7.47335	8.1117	7.65324	12.071	7.39146	8.29291	5.46095
C21orf140	2.39298	2.10499	2.41622	0.990486	1.56452	0.912597	0.453548	0.794452	0.73665	0.725419	0.730196	1.18411	0.936124	1.02374	0.897482	0.734759	0.984043	0.538768
C21orf37	0.326771	0.948471	0.38298	0.361681	1.00033	0.664804	0.523306	0.488354	0.605462	1.05857	0.265406	1.11924	1.21722	1.12074	0.76403	0.344267	1.8363	1.6525
C21orf62	0.31002	0.344014	0.3996	0.145029	0.216548	0.356139	0.302934	0.271859	0.28853	0.269696	0.15397	0.081984	0.300593	0.424935	0.410341	0.22055	0.229852	0.2036
C22orf34	0.337096	0.500734	0.331243	0.414146	0.421631	0.409732	0.433735	0.51713	0.438255	0.314025	0.380616	0.326887	0.34887	0.311573	0.306365	0.536074	0.462103	0.270527
C22orf43	0.332611	0.233665	0.464247	0	0.0457427	0.0724641	0.127999	0	0.0431647	0	0	0	0	0.337877	0.188161	0	0.182739	0.151719
C2CD4A	0.261314	0.505132	0.264476	0.748018	1.2807	1.0065	0.43073	0.316758	0.60606	0.716742	0.85189	0.716911	0.392274	0.27188	0.267746	0.224522	0.245255	0.346223
C2CD4C	0.191451	0.361663	0.318526	0	0	0	0.589416	0.450994	0.548213	0.18724	0.194049	0.332853	0	0	0.0856515	0.619898	0.362745	0.642742
C2CD4D	0.231022	0.323692	0.285468	0.294641	0.537339	0.352295	1.35825	1.21196	1.52212	0.316467	1.06005	0.808926	1.37657	1.03623	1.40099	1.34959	0.913654	1.50411
C2orf16	0.232804	0.405815	0.303564	0.200983	0.228922	0.202838	0.480546	0.349691	0.261152	0.119073	0.165068	0.114638	0.237288	0.134066	0.204226	0.269857	0.392101	0.393745
C2orf48	0.271721	0.371338	0.620609	0.416384	0.202154	0.276533	0.513679	0.641051	0.246165	0.759467	0.448544	0.482158	0.228962	0.336328	0.0893977	0.474932	0.518881	0.511838
C2orf50	0.292242	0.198331	0.346789	0.14956	0.192718	0.244024	0.25281	0.437193	0.174817	0.362286	0.109175	0.37407	0.250296	0.17537	0.358221	0.298389	0.493002	0.0781747
C2orf62	0.213124	0.257356	0.234773	0.322768	0.356377	0.231197	0.599749	0.269169	0.501904	0.284413	0.0765229	0.148533	0.31058	0.238071	0.414245	0.219624	0.0679553	0.105701
C2orf66	1.15716	0.516083	0.493156	0.598009	0.403294	0.347576	0.313886	0.305261	0.349039	0.504546	0.736151	0.560751	0.963692	0.852734	0.969666	0.58835	0.636651	0.70656
C2orf71	0.0072799	0.0177626	0.0234457	0.0293205	0.041455	0.0610497	0.110015	0.153021	0.137151	0.0521191	0.036139	0.0308782	0.0969709	0.124696	0.164477	0.327724	0.301965	0.344651
C2orf74	20.8824	17.8891	18.6842	19.6264	24.814	28.2728	19.8985	20.0731	19.6565	23.5589	24.2597	20.2383	23.0013	20.5171	19.3381	13.7806	16.3643	17.5279
C2orf80	0.359938	0.334724	0.390656	0.297993	0.260637	0.542627	0.324705	0.881398	0.340011	0.653404	0.54379	0.766498	0	0.72888	0.177514	0.673243	0.615209	0.287418
C2orf83	0.28204	0.155155	0.305908	0.152727	0.418787	0.312498	0.280327	0	0.16972	0.262929	0.192969	0.0669525	0.476482	0.424322	0.188814	0.164674	0.29877	0.401499
C2orf91	0.578697	0.414636	0.410046	0.286735	0.376003	0.40876	0.355423	0.517081	0.264813	0.576191	0.438549	0.380894	0.542965	0.420999	0.460756	0.351039	0.458856	0.383277
C3orf36	0	0	0	0.0571172	0.202229	0.0804385	0.0314788	0.340161	0	0	0.0868511	0.0749812	0	0	0.0694605	0.147507	0.0672101	0.261061
C3orf70	0.217925	0.208055	0.159703	0.0748113	0.0795234	0.145174	0.0403758	0.138393	0.0717083	0.117861	0.0444031	0.0933155	0.0767467	0.124678	0.110616	0.0797742	0.206162	0.08374
C3orf72	0.67278	0.592581	0.531355	0.413734	0.301579	0.360466	0.387939	0.416737	0.584882	0.543633	0.529117	0.278581	0.646492	0.440062	0.495583	0.377353	0.402387	0.477507
C3orf80	0.234514	0.234711	0.459525	0.137951	0.142338	0.211308	0.0570552	0.0409923	0	0.229514	0.105569	0.181347	0.0202437	0.0215421	0.0209993	0.0670156	0	0.0225201
C4BPA	2.37255	0.860107	2.09408	1.32627	2.17164	1.82188	1.56904	3.35904	2.13999	0.839151	0.408438	1.11306	2.68615	1.76801	3.09223	0.737698	1.38678	1.86898
C4BPAP1	0	0.111212	0	0.024534	0	0	0.0540968	0.0292006	0.0820059	0.181224	0	0	0.0573803	0	0.0298506	0.222015	0.201889	0.160197
C4BPB	2.57562	3.19758	2.8578	3.05091	3.23856	3.1231	3.24138	3.05268	2.53853	2.667	2.44919	3.28686	5.11442	4.28869	3.61004	3.78884	3.15964	3.15252
C4orf17	1.697	1.4914	1.419	0.909271	0.858332	0.97653	0.687348	1.1753	0.955231	0.805808	1.26599	1.05757	0.971415	1.23209	0.85329	1.00712	1.03873	0.780308
C4orf22	0.191303	0.949541	0.526202	0.316347	0.246886	0.656593	1.65168	1.52144	1.58799	0.579513	1.0515	0.722301	0.359426	0.588768	0.0955879	0.100671	0.847869	0.619483
C4orf32	5.50977	5.38065	4.83254	5.1394	6.75947	7.98738	6.07066	6.69065	6.52549	7.35622	8.42142	7.93832	6.76753	6.89058	6.85329	5.63942	5.82617	5.62848
C4orf40	0.0562917	0.134757	0.214275	0.0593862	0.105837	0.077294	0.0804678	0.118475	0.162588	0.172094	0.027126	0.153737	0.164036	0.249667	0.0586168	0.113311	0.0962613	0.0876506
C4orf51	0	0	0	0	0	0	0	2.13504	0	0	0	0	0	0	1.18062	0	1.01824	0
C5orf17	2.62108	2.42871	3.1158	1.81256	2.01702	2.38139	2.05055	2.2098	1.97836	2.43758	2.938	1.8062	2.88982	3.47253	3.58875	2.24642	2.6441	2.24574
C5orf55	1.25646	1.11964	2.3663	1.07326	1.52563	1.69965	1.13742	1.4694	1.66495	1.08358	1.80224	1.62489	1.61639	0.797554	1.07206	1.03698	0.677212	1.29668
C6	0	0	0	0	0	0.329725	0.138962	0	0	0	0	0.181696	0	0.150767	0.320303	0	0	0
C6ORF50	3.274	3.15295	2.97143	2.4797	2.08968	3.43327	2.70679	4.23611	2.12695	3.7794	2.36369	2.09954	2.81165	2.68269	3.12685	2.52329	2.38294	2.48564
C6orf15	1.89548	0.0518709	0.763964	0	0	0	0.303242	0.00914003	0	0	0.138193	0.120241	0	0.0285761	0.0835407	1.10077	0.917736	0.756961
C6orf164	0.113324	0.648952	0.777039	0.203635	0.240194	0.288027	0.0338366	0.154915	0.478958	0.0453156	0.0725436	0.120878	0.518201	1.2255	0.833723	0.475432	0.388619	0.601378
C6orf195	0.159056	0.472642	0.416459	0	0.086731	0.225214	0.202769	0.153009	0.0409652	0.135931	0.140609	0.120832	0.172571	0.0688982	0.179097	0.0238104	0.172657	0.0960463
C6orf226	8.36049	6.22606	8.24527	9.52125	10.3051	18.2258	18.8063	18.6184	17.7297	13.8291	15.4191	19.9913	11.5816	19.7312	22.8383	16.9474	7.6847	16.0017
C6orf229	0.0892549	0.331853	0	0	0.087203	0.0680736	0	0	0	0.540202	0.327434	0.192329	0	0	0	0	0	0
C6orf25	0.100852	0.158138	0.10669	0.113055	0	0	0.0303306	0.19481	2.13827e-07	0	0	0.318338	0	0	0	0	0	0.00161483
C6orf58	1.00184	2.62235	0	0	0.539407	0.383762	0	0.561667	0	0.642076	0.587776	0	0	2.69856	2.11423	0	0	0.585569
C7	0.0370708	0.0604	0.199675	0.0309041	0.0536049	0.113828	0.309273	0.206957	0.438814	0.0449722	0.11734	0.0132326	0.196203	0.171182	0.389847	0.0388884	0.0709975	0.0912519
C7orf13	1.04536	1.30922	1.15375	0.787219	0.88204	1.11212	0.93323	1.21695	1.31552	0.931035	1.26333	1.08628	0.853744	1.54851	1.36569	1.19744	0.623936	0.591144
C7orf61	0.199316	0	0.0725087	0.0544569	0	0.101332	0.359659	0.32588	0	0	0	0.142527	0.250725	0.135503	0.0660164	0.558423	0	0
C7orf65	0.3794	0.113943	0.160596	0.0150677	0.088773	0.0864471	0.216965	0.0542461	0.0169581	0	0.0235467	0.178211	0	0.0570295	0.167905	0.0391394	0.0707462	0.118259
C7orf69	0	0	0	0	0	0.0975017	0	0.128996	0	0.778955	0	0	0	0	0	0	0	0.278564
C7orf71	0.116516	0.178427	0.0315392	0.0944579	0.0835786	0.222096	0.131266	0	0.0789308	0.244237	0.144862	0.0930567	0.0828852	0.206359	0.0862051	0.0610715	0.277542	0
C8orf12	0.158716	0.392654	0.434572	0	0	0	0	0.234921	0	0	0	0	0.0747241	0	0.158105	0	0	0.085251
C8orf17	0.250959	0.19449	0.203652	0.185301	0.244002	0.0738822	0.229164	0.135422	0.142847	0.190648	0.104496	0.220987	0.169708	0.178552	0.212875	0.213566	0.212437	0.148937
C8orf37	1.53494	1.67064	1.34093	0.721547	1.08989	1.42328	1.55617	1.4192	1.95984	1.92023	1.57178	1.422	1.65363	1.57842	1.70185	1.29969	1.27172	1.10494
C8orf47	1.77742	1.69482	2.2776	1.40755	1.41853	1.45562	0.853988	0.954225	2.02402	1.8148	2.27713	1.3329	2.09057	0.800093	1.5272	2.38136	1.82236	1.56984
C8orf48	0.875659	1.12655	0.94907	0.101787	0.240354	0.158974	0.523428	0.444984	0.0756216	0.600681	0.411463	0.356093	0.197394	0.126924	0.123703	0.568679	0.479714	0.708898
C8orf49	0.0898819	0.222781	0.145774	0.403854	0.262936	0.177185	0.125295	0.413022	0.250671	0	0	0.0488089	0.12976	0.336616	0.360929	0.287451	0.0438637	0
C8orf86	0.247057	0.291552	0.356797	0.387094	0.314756	0.335841	0.270824	0.293917	0.28909	0.60209	0.620651	0.387171	0.195404	0.329156	0.313617	0.423008	0.296084	0.373811
C8orf88	1.09171	0.545076	0.256115	0.448951	0.151787	0.0813821	1.11154	0.540282	0.0715206	0.659493	0.555975	0.335324	0.0734407	0.239125	0.583153	0.121414	0.304483	0.669891
C9orf139	0.235223	0.153023	0.221845	0.145841	0.108322	0.0955072	0.0991017	0.0800835	0.0139618	0.149758	0.155337	0.0991414	0.0825156	0.0983875	0.0959575	0.0438828	0.0921814	0.117664
C9orf163	0.341849	0.627256	0.898023	0.691254	1.08005	0.830771	0.705212	0.985963	0.577545	0.971162	1.34891	0.772397	0.547759	0.669255	1.13643	0.537286	0.48672	0.541658
C9orf172	2.77397	2.84879	2.82788	1.33014	1.37442	0.549876	1.28587	1.66913	1.63155	1.06127	1.07654	1.6115	1.40537	2.25974	2.45774	0.542467	0.999149	1.21016
C9orf38	0.356769	0.444103	0.346057	0.570006	0.229462	0.216258	0.249272	0.446533	0.214213	0.311998	0.344208	0.358273	0.434214	0.651608	0.506498	0.190043	0.339868	0.458161
C9orf40	15.7016	16.9058	17.7845	7.15757	9.993	6.70545	5.48264	6.14161	6.07742	11.8118	13.6327	14.7712	2.79021	3.35839	3.86249	4.08236	4.74696	3.71374
C9orf57	0.868377	0.989131	1.23944	0.711846	0.647506	1.52821	0.60273	1.24525	1.4652	1.20817	1.64054	0.429926	1.19733	1.43059	1.65946	1.33346	1.29684	1.07244
C9orf66	0.437395	0.631656	0.617247	0.339201	0.514298	0.578394	1.50582	0.862084	0.670123	0.407871	0.448765	0.4621	0.871296	0.53468	0.587208	0.802912	0.620919	0.703263
CA15P1	0.459888	1.04238	1.17447	0.504126	0.223686	0	0.34663	0.67986	0	0.277749	0.187917	0.659027	0.577604	0.469957	0.30525	0.322313	0.598169	0.246824
CA5A	0	0.763471	0.22789	0.857857	0.613769	0.460102	0.187723	0	0.575577	0	0.723171	0	0.372528	0.210859	0.205127	0.212942	0.835931	0.223769
CA6	0.908265	1.01651	0.806658	0.671224	0.419395	0.579293	0.713154	0.602895	0.542815	0.397236	0.533919	0.876171	0.678563	0.893705	0.265509	0.340397	0.638639	0.472715
CABP7	0.169947	0.246477	0.0358952	0.121768	0.063644	0.142138	0.104842	0.048247	0.0900853	0.10106	0.126781	0.0713138	0.0480396	0.118099	0.115435	0.122223	0	0.0358065
CACNA1D	0.470623	0.745942	0.224404	0.833657	0.422819	0.55785	0.828349	0.227196	0.378788	0.816113	0.151615	0.731061	0.446807	0.229443	0.868301	0.342498	0.734662	1.12307
CACNA1G	0.328531	0.442911	0.175819	0.299258	0.155829	0.37876	0.110367	0.314692	0.257409	0.841935	0.150146	0.259772	0.192074	0.534972	0.572502	0.255335	0.233669	0.129273
CACNA2D1	0	0	0	0	0	0	0.000222123	0	0	0.369323	0	0	0	0	0	0.321779	0	0.338947
CACNA2D4	0	0.42634	0	0	0	0	0	0	0.480037	0.145828	0	0	0	0.176548	0	0	0	0
CACNG2	0.209316	0.199221	0.0501564	0.0752877	0.110988	0.0709285	0.207572	0.0671352	0.167747	0.27829	0.0575627	0.148429	0.176622	0.282113	0.20625	0.170603	0.265153	0.147485
CACNG7	0	0.137399	0.291219	0	0	0	0	0	0	0.294306	0	0	0	0	0	0	0	0.291016
CACNG8	0.345516	0.442007	0.204781	0.265561	0.38829	0.317635	0.224175	0.342633	0.264948	0.365698	0.260437	0.233594	0.431155	0.423977	0.436577	0.268134	0.350428	0.325078
CACYBPP1	0	0.145314	0.516343	0.291158	0	0.444876	0	0.117111	0.10833	0	0	0.505515	0	0	0.70236	0	0	0.126689
CACYBPP3	0.13553	0.677859	0.150793	0.226804	0.134662	0.103383	0	0	0.126588	0.165426	0	0	0.126629	0	0	0.285956	0	0
CALHM1	0.32824	0.302656	0.285604	0.100023	0.168461	0.212711	0.110334	0.135798	0.414392	0.126845	0.109627	0.206699	0.168673	0.250539	0.0870366	0.0741057	0.0709066	0.0936326
CALHM3	0.319446	0.261216	0.11521	0	0	0	0	0	0	0	0.175315	0	0.0336347	0.107904	0.070114	0.0372222	0	0
CALM2P2	9.38777	6.72421	7.64652	4.06797	4.03532	10.3183	6.54014	8.90883	9.95419	6.91307	3.92298	8.01642	13.0713	13.2313	14.868	10.2502	14.8751	9.05505
CALM2P3	0	0.333941	0	0.226506	0	0.398681	0	0	0	0	0	0	0.240444	0.277099	0	0	0.838236	1.18214
CALML3	4.03109	4.08121	5.19974	6.99634	9.4046	24.1565	19.4181	23.5707	21.4972	35.333	38.9189	37.8079	40.871	46.3439	49.6722	15.5778	17.4173	15.2938
CALML5	4.25382	7.44733	6.94611	0.132114	0	0.918166	7.33864	7.52691	6.40895	1.16399	1.17965	2.58966	12.0903	14.3638	18.6321	4.7261	3.68657	5.77833
CALN1	0	0	0.173334	0	0	0	0	0	0	0.188991	0	0	0.117593	0.142907	0	0.685071	0	0
CALR4P	0	0	0	0.0591648	0	0	0.130218	0.141745	0.06597	0.0869729	0.0884084	0.0773802	0.135851	0.588566	0.57346	0.302946	0.140272	0.154497
CAMK2N2	4.93154	3.92105	5.92173	2.31758	3.2147	1.71626	3.17225	3.21717	3.27373	2.45816	3.47648	3.41669	2.34949	2.60728	2.30099	0.910687	1.82312	3.30245
CAMKV	0.100477	0	0.203855	0	0	0	0.138561	0	0	0.582351	0	0	0.280439	0	0	0.0769013	0	0
CAMP	0.653542	0.270992	0	0.180841	0.428802	0.166201	0.794779	0.871765	1.0091	0.396963	0.132703	0.117835	1.32797	3.25013	2.72868	0.344267	0.324054	0
CAPN11	0.45673	0	0	0	0.152182	0.348386	0.701679	0.155412	0.285901	0.372766	0.36809	0	0	0	0.769098	0.160701	0.462996	0
CAPN6	0.582318	0.251568	0.546146	1.19337	2.54342	2.58406	2.06126	2.29025	2.69883	1.81969	1.57294	1.60149	1.22041	1.35609	1.10167	1.26498	1.34218	1.57431
CAPNS2	0.0653831	0.241978	0.214006	0.750048	0.253387	0.648191	0.35385	0.57699	0.298649	1.18228	0.803093	0.350585	1.60406	1.46654	1.94863	1.09903	1.01478	0.90938
CAPZA3	0	0.149123	0.197742	0.0989989	0.175531	0.322935	0.381504	0.35513	0.386269	0.0728655	0.446232	0.324077	0.228496	0.369706	0.480344	0.190613	0.409789	0.452429
CARD17	0.240039	0.610936	0	0.620612	3.21925	7.13978	2.93473	4.07656	3.936	2.98304	4.00144	4.25773	7.96281	10.1404	17.504	13.2454	12.1914	24.0182
CARM1P1	0	0.285414	0	0.403703	1.14862	0.668808	1.50451	0.735026	0	0.266945	0.513006	0.714864	2.4162	3.60419	0.445907	0.234468	0	0.242901
CASC10	3.73542	3.96557	4.40797	1.63692	2.00793	1.51273	1.04471	1.1643	1.32134	2.20784	3.02227	2.41786	1.23511	1.08432	1.14025	0.833817	1.18875	1.26663
CASP1P2	0.346619	0.2436	0	1.04999	0.763252	2.94515	1.11214	2.16932	1.89045	2.08338	2.62268	2.38223	2.80976	3.11993	2.35395	4.83335	4.52731	4.48235
CASQ1	0.147869	0	0.131312	0	0	0.230195	0	0	0.681808	0	0	0	0	0	0.447716	0.160797	0	0
CASS4	0.220084	0.0175894	0.549058	0.225143	0.0897955	0.16787	0.0366714	0.235943	0.201837	0.0676689	0.317209	0	0	0.264393	0.313255	0.0527135	0.146429	0.232025
CATSPER1	0.00695987	0.401068	0.712048	0.0892012	0	0.246043	0	0.107476	0.28643	0	0	0	0	0	0	0	0	0.116468
CAV3	0.471019	0.146732	0.130358	0.490057	0.232531	0.0898244	0.753518	0.118289	0.109402	0.286549	0	0.51045	0.330889	0.121383	0	0	0.117305	0
CBL	11.469	11.9715	10.875	4.21523	5.41297	4.66953	6.2802	6.55487	7.36188	8.8538	8.36619	7.86945	5.94109	5.88372	5.63541	5.25237	6.0293	4.98971
CBLN2	0.626289	0.393039	0.175254	0	0.313551	0.23889	0.578004	0.480527	0.294472	1.15111	0.567451	1.19701	0	0.488023	0.158345	0.330657	0.477287	0.172015
CBR3	12.7224	12.382	12.3594	4.66252	4.40735	2.32172	2.05399	1.22007	0.791945	2.68197	3.54631	4.71263	2.67189	3.04189	2.91043	1.59826	1.5211	2.02939
CBX3P3	0	0	0	0	0.367753	0.277538	0	0.188265	0.172484	0	0	0	0	0	0	0	0	0
CBX3P5	0	0.478796	0.428408	0	0	0.144633	0	1.18101	0	0.233658	0.910749	0.625163	0.879272	0	0	0.200586	1.3708	1.05163
CBX3P9	0	0.214976	0	0	0.171984	0	0	0.176599	0	0.423142	0	0	0	0.900205	0	0	0	0.378474
CBX5P1	0.986344	0.206624	0	0.138729	0	0.501655	0.608022	0.337529	0.774818	0	0.396561	0.539466	0.458971	2.05292	0.333019	0.173645	0.335413	0.181024
CBY3	1.03611	1.28533	1.81515	1.24554	0.927929	1.79602	1.45473	0.655035	0.868354	0.456464	1.38097	0.711076	1.06205	1.44903	1.31743	0.396506	0.463508	0.101628
CC2D2B	0.0956843	0.208245	0.29829	0.0258775	0.0610691	0	0.0960813	0.070878	0	0.0382223	0	0.0339822	0.134646	0.10739	0.0782005	4.38153e-07	5.38726e-08	1.44554e-07
CCDC108	0.0988488	0.0907464	0.106631	0.0200078	0.141589	0.0565245	0.110318	0.142762	0.0891606	0.0295774	0.152869	0.289223	0.0938155	0.0999496	0.0730712	0.103595	0.0532438	0.104518
CCDC11	1.8942	0.761113	1.10735	0.906763	0.772701	1.42057	0.749745	1.34921	1.43128	1.22784	1.11286	0.92622	1.53111	2.13783	1.59347	1.172	1.03651	0.690758
CCDC114	0.0671086	0.251265	0.10949	0.165233	0.03575	0.106569	0.0955847	0.153841	0.0334718	0.0800536	0.187448	0.0794075	0.0758518	0.220228	0.149237	0.107332	0.148733	0
CCDC129	0.126818	0.0844585	0.123912	0.0557898	0.0547909	0.0878949	0.133374	0.121394	0.217488	0.0147644	0.214458	0.0489409	0.0657755	0.127889	0.102009	0.0482918	0.152472	0.0242879
CCDC134	7.6328	8.36349	8.98019	5.02703	6.03215	3.32053	3.64787	4.57165	3.42399	6.46923	6.44927	4.49308	2.73031	4.07681	4.40912	2.56759	3.38944	3.23005
CCDC135	0.0859084	0.183908	0.0694414	0.104233	0.163884	0.163746	0.0574793	0.123895	0.058058	0.0513816	0.0265867	0.0685099	0.183536	0.195318	0.105776	0.0675117	0.020387	0.226876
CCDC141	0.161545	0.160857	0.17929	0.0808442	0.0845245	0.0891819	0.151873	0.0903957	0.119856	0.112944	0.149137	0.135792	0.101034	0.162812	0.114879	0.099146	0.126668	0.140561
CCDC155	0.162765	0	0.185089	0.138684	0.329388	0.124173	0.152966	0.172967	0	0.202797	0	0.182841	0.30633	0.350194	0.332709	0	0.341048	0
CCDC158	0.130268	0.335023	0.257086	0.073145	0.197101	0.142845	0.241624	0.326394	0.153888	0.15605	0.181236	0.0946168	0.227445	0.152758	0.314719	0.239703	0.13615	0.251685
CCDC160	0.153563	0.173713	0.139626	0.155238	0	0.15651	0.108502	0.371473	0.252841	0.444273	0.199482	0.137699	0.304115	0.247036	0.50531	0.20013	0.550522	0.0489953
CCDC166	0	0	0.354174	0.0379879	0	0	0.167406	0	0	0.0560124	0.0574521	0	0.13232	0	0	0.293527	0.0448023	0.0496052
CCDC167	21.6345	26.891	26.0808	17.3069	21.5137	15.557	22.4065	20.5399	22.025	15.9851	21.7118	26.3882	15.0588	13.9759	19.7158	15.1192	13.4539	17.3166
CCDC172	0	0.21052	0.111409	0.08363	0	0.0523577	0.215097	0.0995989	0.0310619	0.0823264	0.0424053	0.0731969	0.032541	0.104353	0.0339038	0.0360033	0.0655945	0.109212
CCDC173	0.051432	0.0944506	0.138741	0.333227	0.196524	0.0784277	0.0688969	0.0743134	0.0464056	0.246274	0.12724	0.0820989	0.195224	0.0520153	0.0253514	0.107809	0.0978453	0.108794
CCDC177	0	0	0	0	0.343503	0.260369	0.316072	0	0	0	0.205587	0	0	0	0	0	0	0.188255
CCDC179	0.186253	0.346507	0	0.153881	0	0.0710277	0	0	0.257471	0	0	0	0	0	0	0	0	0
CCDC181	0.463165	0.250774	0	0.125224	0.147751	0.143615	0.386552	0.352895	0.390667	0.258977	0.343438	0	0.468473	0.343866	0.517994	0.351184	0.437896	0.55601
CCDC28A	6.59612	9.61895	9.7874	6.89249	8.25204	8.44349	8.41973	8.56442	8.36919	7.0524	10.0622	9.08649	11.5846	13.0967	11.4604	8.80617	8.69255	7.93922
CCDC3	0.140046	0.342536	0.215535	0.145581	0.114438	0.198294	0.249779	0.241317	0.432465	0.526363	0.322047	0.255204	0.266009	0.707353	0.374322	0.117651	0.105895	0.126752
CCDC33	0.507057	0.919018	0.545881	0.0282526	0.033308	0.053322	0.046748	0.0839049	0.0472071	0.0627015	0.324899	0.260081	0.0498348	0	0	0.0183163	0.13252	0.0553471
CCDC54	0.143375	0.0587586	0	0.155829	0.230064	0.0364425	0	0	0.217096	0.114867	0	0	0	0.0485511	0.0473161	0.250778	0	0
CCDC58P1	0	0	0	0	0.936697	0	0	1.66638	0	0	0	0.331693	0	0	0	0.634826	0	0
CCDC58P3	0.869475	0.744126	0.337459	0.505213	0.304923	0.665824	0.853012	0.319276	0	1.46404	1.372	0.972724	1.89249	0.62244	1.22963	1.23302	1.27203	0.333519
CCDC60	0.799297	0.342348	0	0.925684	0.567422	0.612426	1.27837	1.16557	0	0	0.316393	0	0.487755	0.575788	0.277786	1.74351	0.284409	0
CCDC67	0.0641098	0.316277	0	0.0525117	0	0	0	0.188476	0.2667	0	0.315053	0	0	0	0	0	0	0
CCDC71	15.7863	15.6886	17.3469	9.06739	12.2859	10.08	10.8965	11.6745	10.6611	12.1462	10.7552	12.2526	9.88486	9.67135	8.84954	9.74047	9.021	10.0168
CCDC71L	2.62844	3.06736	2.47619	4.66463	5.61995	4.52575	6.39733	6.44524	5.36808	4.82649	5.30376	5.24663	2.46029	3.11041	3.04452	5.50838	5.98161	5.52882
CCDC73	0.293148	0.256221	0.190742	0.0929086	0.171338	0.26312	0.0806445	0.109053	0.0523744	0.135942	0.268122	0.152161	0.0794277	0.113648	0.233876	0.105535	0.165103	0.199346
CCDC74B	0.417494	0	0.13599	0	0.0478414	0.00116847	0	0	0	0.000981018	0.185258	0	0.127994	0	0.360248	0	0	0
CCDC8	0.210523	0.407504	0.635264	0.126062	0.23126	0.200078	0.43407	0.137549	0.0931832	0.142526	0.278644	0.226426	0.385965	0.162113	0.22151	0.163467	0.241471	0.11024
CCDC81	0.459711	0.29541	0.271145	0.115988	0.333719	0.482977	0.238734	0.0526484	0.182591	0.170918	0.440077	0.13855	0.250231	0.278615	0.350035	0.197655	0.034087	0.103567
CCDC83	0.231259	0.0708247	0.218537	0.216073	0.0829361	0.308568	0.345858	0.367282	0.600489	0.450113	0	0.063027	0.47509	0.512815	0.456242	0.0909089	0.168271	0.255987
CCDC85A	0.836016	1.29661	1.07021	0.256992	0.429109	0.667723	0.236282	0.11441	0.226614	0.317015	0.26322	0.295843	0.466756	0.321284	0.50897	0.222363	0.238379	0.153835
CCDC85B	49.2154	53.8456	67.9679	28.4445	42.2362	28.6413	43.4068	37.7794	44.2931	37.5134	48.8233	56.712	21.7516	24.2643	29.9991	21.7428	21.3217	25.9726
CCDC87	0.148837	0.250209	0.240424	0.060144	0.106366	0.0709219	0.049756	0.0357292	0	0	0	0.0395426	0.335781	0.0939426	0.146525	0.0389815	0.0352711	0.0589109
CCDC96	1.75124	2.08018	1.35393	0.338736	0.774142	0.577932	1.19059	1.00729	1.27368	0.563251	0.484943	1.02925	0.793663	0.47586	0.953469	0.493115	0.969846	0.691206
CCL17	0	0	0	0.116725	0	0	0	0.141408	0	0	0	0	0.390397	0.144267	0.280908	0	0	0.761671
CCL22	0.264228	0.696647	0.454843	0.355705	0.389751	0.510612	1.00357	0.560478	0.623603	0.390885	0.278212	0.315001	1.15519	0.704155	0.782491	0.886463	1.1619	0.767145
CCNA2	64.1948	64.683	59.0889	40.2307	54.4589	28.5699	18.6168	19.2477	20.8648	47.7538	50.0193	47.1321	3.45812	2.80504	2.93051	10.7388	13.5032	12.7864
CCNYL2	0.453299	0.633091	0.801439	0.274569	0.493217	0.715879	0.778866	0.543506	0.655378	0.580426	0.581733	0.447109	0.523045	0.931455	0.756993	0.610484	0.628447	0.478121
CCNYL3	0.0613996	0.075687	0.0669145	0.100503	0.118805	0.0468221	0.110653	0.420671	0.168062	0.0739645	0	0.197382	0.115938	0.312743	0.304748	0.386935	0	0.262457
CCR3	0.880158	0.799888	0.981078	0.253133	0.434363	0.259772	0.253726	0.219052	0.0769164	0.476054	0.596762	0.544138	0.134661	0.172379	0.364053	0.267857	0.0811271	0.210366
CCR4	0.467173	0.684608	0.316851	0.399433	0.285265	0.49123	0.439433	0.207136	0.392785	0.676842	0.283797	0.494342	0.492322	0.467769	0.391165	0.443715	0.539719	0.369653
CCR6	0.105436	0.145416	0.114627	0.090684	0	0.0657633	0.105338	0.0658905	0	0	0.020987	0.0921881	0.0650437	0.0688544	0.108703	0.0968294	0.0331616	0.144964
CCT5P1	0.0363882	0.0446419	0.157573	0.0295681	0.104691	0.0277492	0.0978238	0.0352131	0.0988256	0.130928	0	0.0388043	0	0.0368885	0.0359414	0.190783	0.173948	0.193239
CCT7P1	2.12116	1.61522	1.97906	1.51536	2.20942	3.2347	4.22465	4.56643	4.10556	2.45634	2.75421	2.53504	3.01461	4.22577	2.70968	2.49307	2.37817	1.90128
CCT8P1	1.13231	0.911321	0.880411	0.488675	1.18761	1.13362	0.285043	0.582269	0.435419	0.678661	0.262214	0.528317	0.904903	1.39856	1.11849	0.371132	0.64233	0.713009
CD163	2.36589	4.51651	1.90306	2.45319	3.61871	2.70404	5.58434	1.75688	2.42958	3.11029	4.26553	3.09091	6.40018	5.6874	5.00548	3.109	1.77362	0.934975
CD180	0.0600928	0.293961	0.194219	0.226737	0.171867	0.320711	1.75059	1.88614	2.09281	1.19774	1.26495	1.06465	0.0380474	0	0	0.818485	0.836035	0.528778
CD19	0.147737	0	0.146293	0.047913	0	0.0675857	0.0792377	0	0.293607	0.0353946	0.182622	0.0314669	0.0840704	0	0.02915	0	0	0
CD1D	0.446159	0.424765	0.534771	0.401371	0.307709	0.453558	0.42048	0.262527	0.491872	0.356003	0.705307	0.553823	0.376388	0.350882	0.342031	0.0259768	0.117833	0.18346
CD200	0	0.581662	0.764232	0.143739	0.342246	0	0.472404	0.88812	0.963563	0.208788	0.204901	0	0.158251	0.355071	0.689607	0.179948	0.869985	0
CD209	0.127693	0.188218	0.163251	0.120986	0.250826	0.190212	0.0844583	0.10568	0.209994	0.0492879	0.0681754	0.129907	0.265195	0.193545	0.125051	0.0430885	0.191553	0.0867366
CD24	148.913	149.913	146.522	20.3446	27.9501	41.0082	269.051	266.393	283.58	76.5515	75.3309	75.3405	84.6211	77.4924	74.0671	500.421	586.565	519.153
CD28	0.144088	0.0768767	0.118537	0.0658849	0.0316461	0.0844832	0.19188	0.164998	0	0.0612205	0.14952	0.0829455	0.0639003	0.205663	0.0802103	0.0167558	0.183646	0.158425
CD300E	0.264662	1.22218	0.549666	1.12867	1.00583	0.673773	0.785164	0.929212	0.872096	1.05073	0.828245	0.241747	0.596458	1.15484	1.58558	0.597838	1.02098	1.59261
CD300LD	0.929799	1.23131	0.840864	0.61531	0.852679	0.482779	1.08178	0.398427	0.371669	0.981092	0.984885	0.587433	0.858304	0.626973	0.629522	1.17875	0.774423	0.553016
CD34	0	0.185692	0.00782608	0.033753	0	0.0960345	0.186303	0.041701	0.0977044	0.285339	0.189048	0.248742	0.370937	0.787915	0.873051	0	0	0.0440853
CD38	0.219354	0.267756	0.167511	0.103288	0.130238	0.251846	0.178685	0.12512	0.256761	0.123886	0.124662	0.188867	0.277012	0.29479	0.0928869	0.27299	0.234206	0.211678
CD3G	0.502756	0.463047	0.219626	0.344204	0.263728	0.487388	0.258655	0.548489	0.412789	0.214062	0.255881	0.0912562	0.851446	0.492781	0.45587	0.201005	0.382432	0.446521
CD5	0	0	0.561787	0	0	0	0	0	0	0	0	0	0	0	0	0	0.688956	0
CD83	2.03311	3.00686	3.05879	1.28341	1.49218	1.68637	0.358841	0.386799	0.261785	1.73741	1.63153	1.87705	1.46359	1.17415	1.03451	0.655516	0.636505	0.424927
CD84	0.0474056	0.161138	0.0916786	0.12358	0.06331	0.0877586	0.132385	0.168429	0.110363	0.159572	0.172895	0.0280644	0.151524	0.185438	0.167759	0.139294	0.102875	0.0849186
CD96	0	0	0	0.502685	0.501895	0.179225	0.676463	0.874662	0.603008	0	0	0.746476	0.0670588	0.384766	0.35105	0.196805	0	0
CDC20B	0.604442	0.558516	0.650341	0.423427	0.496017	0.623989	0.531108	0.365858	0.250618	0.266475	0.405593	0.433646	0.624051	0.809352	0.614509	0.668698	0.496715	0.386446
CDC20P1	0.199303	0.0978333	0	0.259245	0.362374	0.638053	0.428542	0.463509	0.325002	0	0.294998	0	1.20757	2.02076	1.46419	0.417985	0.496173	0.253903
CDC27P1	0.220573	0.135906	0.120349	0.0918533	0	0	0	0	0.409702	0	0.132416	0	0.407721	0	0	0	0	0
CDC37P1	0	0.487487	0.277605	0	0.150911	0	0.255501	0	0.323572	0	0.173566	0.116628	0	0	0	0.0743204	0.137568	0.303122
CDC42P1	0.172004	0.216235	0	0	0.519069	0	0.159184	0.176968	0	0	0	0	0.159969	0	0	0	0	0
CDC42P3	0	0.16573	0.147431	0	0.263282	0.20234	0	0	0.49506	0.161787	0	0	0	0	0.400461	0	0.133127	0.144696
CDC42P4	0.163303	0.615642	0.54942	0.688831	0	0.249167	0.301947	0.167579	0.307769	0.801125	0	0.178594	0.91201	0.849533	0	0	0	0.539307
CDC42P5	0	0	0.189688	0	0	0	0	0.1737	0	0	0	0	0.157078	0.175923	0.684733	0	0.345921	0.372453
CDC5L	17.2142	15.7176	15.718	8.03832	11.143	10.5991	9.38826	9.50435	10.2492	11.8403	11.9879	10.7742	11.4015	11.0366	9.77014	8.85509	11.0554	8.76743
CDH12P1	0	2.09867	0	4.80364	2.92334	0	0	1.87235	0.246187	0	0	0.694079	0	0.695316	0.309695	0	0.490908	0.68089
CDH12P2	8.07795	7.32656	16.4328	4.95182	3.28562	4.55483	5.28367	3.57507	13.2908	7.818	6.7327	1.39085	7.53323	3.35923	5.88707	4.22847	9.80626	2.43838
CDH12P3	0	2.09867	0	4.80364	2.92334	0	0	1.87235	0.246187	0	0	0.694079	0	0.695316	0.309695	0	0.490908	0.68089
CDH12P4	0	2.09867	0	4.80364	2.92334	0	0	1.87235	0.246187	0	0	0.694079	0	0.695316	0.309695	0	0.490908	0.68089
CDH15	0.106193	0.256164	0.0580715	0	0.0506839	0.0455166	0.0476067	0.0502661	0.226482	0	0	0.054637	0.0499247	0.058537	0	0.114218	0	0.278202
CDH17	0.672499	0.332867	1.06067	0.986786	0.523304	1.38502	0.84233	1.01413	2.10622	0.800138	1.58195	1.33834	0.377298	1.24645	0.924223	0.556337	0.9345	1.86028
CDH23	0.115483	0.222331	0.174911	0.107706	0.138477	0.0541301	0.18488	0.138607	0.0959804	0.0869754	0.0301022	0	0.0762706	0	0.0707805	0.127518	0.144558	0.397533
CDH6	0.102302	0.14695	0.142254	0.145678	0.0745378	0.242555	0.128518	0.0930649	0.0543916	0.101933	0.151397	0.0992963	0.183175	0.233519	0.232713	0.132631	0.179696	0.164657
CDH8	1.68675	0.29851	1.55995	0	1.3516	1.43604	0.753875	0.871249	0.769896	1.40885	2.31027	0	0.761711	1.5187	2.25013	2.7456	0.55625	1.40383
CDK2AP2P1	0	0	0.501408	0	0	0	0	0	0	0	0	0	0	0.46057	0.450629	0	0	0
CDK5R2	0.110263	0.0539591	0.118856	0.0356812	0	0.0336269	0.019676	0.0636234	0.0198748	0.316582	0.109185	0	0.167501	0.0891445	0.0217245	0.0924308	0.0209391	0.0698981
CDKN2AIPNLP1	0	0	2.25271	0	1.03702	0	0.98268	1.03305	0	0	0	0	0	0	0	1.18931	0	0
CDR2L	17.7307	19.379	20.1948	5.74545	9.61356	6.62099	15.4701	15.9726	18.2366	11.6737	9.94065	12.0248	7.967	7.59243	8.14321	14.9233	17.3062	15.3889
CDRT15L2	0.0627255	0.0773411	0.0683849	0.205427	0.182142	0.239167	0.0565399	0.0614303	0	0.302318	0.308325	0.134464	0.177628	0	0	0.0658869	0.303826	0.134114
CDRT15P1	0.488296	2.65871	1.27756	1.23561	0.816747	1.11755	2.98198	0.166984	1.22681	0.99801	1.57132	0.711943	0.151512	0.846638	0.824049	0.581367	1.49317	0.716591
CEACAM22P	0.19387	0.246566	0.172915	0.0831086	0.313078	0.215171	0.149638	0.176371	0.125682	0.341642	0.155802	0.17248	0.164246	0.302024	0.209376	0.170317	0.217006	0.168786
CEACAM5	0.370873	0.151138	0.0620228	0.108314	0.173037	0.0219908	0.222457	0.0368623	0.246341	0.115597	0.0824777	0.0115852	0.234088	0.355309	0.0822269	0.225368	0.0950029	0.158286
CEACAM8	0.155526	0.159403	0.215499	0.163075	0.189527	0.170438	0.305642	0.180855	0.33384	0.170411	0.0926718	0.136699	0.11701	0.577455	0.174786	0.130249	0.326145	0.0888702
CEACAMP10	0	0	0	0	0	0	0	0	0	0	0	0	0	0	0	0.444143	0	0.701232
CEACAMP4	0	0	0	0	0	0	0	0	0	0	0	0	0	0	0	0	0	1.04697
CEBPA	1.32636	2.01312	2.51399	2.79686	4.45029	4.62227	2.7131	3.7046	4.61723	5.98042	5.10707	6.06905	5.83058	8.41969	9.91067	5.43542	4.96229	6.44715
CEBPA-AS1	0.139273	0.170807	0.60264	0.22619	0.8342	0.610606	0.592141	0.269401	0.220533	0.584462	0.515995	0.519653	0.659952	0.987792	0.722087	0.438145	0.632085	0.258458
CEBPB	109.993	122.828	145.415	130.753	216.53	148.001	129.55	130.872	136.624	166.938	193.064	223.311	82.8765	97.1572	109.541	122.349	92.7828	145.297
CEBPD	31.9893	33.7719	36.9078	53.8592	86.9024	98.0898	79.8392	78.5495	83.5921	109.209	116.415	137.54	90.2365	101.277	116.52	118.803	90.6503	134.055
CEL	0.581434	0.800139	1.47961	1.65443	1.8279	1.98286	2.51162	3.12213	2.84048	1.22448	1.43907	1.3606	6.4319	6.64501	7.03104	1.69964	1.83397	1.81742
CELA2A	0	0.575288	0	0.557858	0.608729	0.125165	0.708755	0.32707	0.433052	0.257506	0.736179	0.531829	0.28387	0.316329	0.452412	0.163349	0	1.00236
CELA3B	1.99345	2.20352	3.45067	2.95687	3.50722	5.18323	4.66806	3.13425	4.93104	2.46379	3.06632	5.70533	2.18947	3.69003	3.31577	2.2462	4.80694	1.95337
CENPB	83.7619	93.8979	94.7535	51.4411	71.6898	63.5694	56.552	59.4132	65.2148	70.5303	74.2134	76.1436	56.4104	55.4198	63.2786	45.8128	49.9393	47.0313
CENPBD1	4.44652	4.34098	4.70124	2.92932	2.93481	3.2498	2.6254	3.12381	2.79897	2.53606	2.70917	2.46814	2.78881	3.13184	3.05598	1.60101	2.50082	2.42745
CENPQ	9.32446	9.58221	8.2697	5.39085	8.70711	5.90764	5.67239	5.18744	3.91348	5.54857	6.29764	4.89744	2.73421	3.43153	3.04665	4.78315	5.54073	5.04883
CEP170P1	0.0560009	0.0656006	0.156033	0.0728132	0.0728477	0.0716603	0.0807756	0.0383211	0.0366614	0.0632344	0.102036	0.042854	0.0796294	0.0659037	0.0519879	0.0288711	0.0876091	0.0142254
CES1P2	0.201298	0.252482	0.112943	0.499862	0.48495	0.191871	0.767988	0.411221	0.228781	0.484034	0.374158	0.32286	0	0.221611	0.21227	0.0574693	0.387619	0.327606
CETN4P	2.60273	0.903194	0.270238	0.203747	1.95047	0.54137	0	0.501471	0	1.46932	0.563813	0	1.74559	0.249687	1.45711	0.251033	0.500162	1.59462
CFHR3	0	0.285862	0.002103	0.0740199	0	0	0.171145	0	0	0	0.115081	0.304747	0	0.0966017	0.10542	0	0.185403	0
CFL1P6	0	0	0.240041	0	0	0.161251	0	0.443315	0	0	0	0.233392	0.195558	1.99916	0	0	0	0.235799
CFTR	3.56817	3.01456	10.8619	11.6604	8.45795	14.67	13.2346	3.24091	4.85047	11.9909	8.14825	15.6142	16.4147	5.50383	8.03742	7.60056	11.6442	5.32423
CGA	0	0.136728	0.485542	0	0	0	0	0	0	0	0.267721	0	0.412188	0	0	0	0.109033	0
CGB	0.118313	0.375092	0.576634	0.171739	0	0.0787229	0	0.407276	0	0.267886	0.148566	0.148862	0	0.312596	0	0	0	0.21684
CGB1	0.248476	0.0670766	0.218891	0	0	0.0972243	0.247385	0.0778483	0.106371	0.340695	0	0.063261	0	0	0	0	0	0.0574408
CGB5	0	0	0.858983	0	0	0	0.285229	0	0.0939377	0.437628	0.325501	0	0	0	0.552564	0.385568	0.107763	0
CH17-132F21.1	0	0	0	0.466514	0	0	0	1.17111	0	0	0	0	0	0	0	0	0	0
CH17-235K9.4	0	8.91374	0	0	0	0	0	0	0	6.43929	0	0	0	0	3.0429	0	0	0
CH17-260O16.2	3.97425	3.67148	3.18101	1.48539	4.37105	3.96151	3.90688	4.59958	3.27265	3.97427	2.31862	2.84012	3.09911	5.37493	3.73152	3.21173	3.46026	2.61644
CH17-93H22.2	0	0.136758	0	0.181831	0.0717028	0.0844055	0.0666948	0.0726238	0.101376	0	0.135742	0	0.104298	0.0376781	0.146842	0	0.14375	0
CH17-93H22.3	0.14757	0	0	0.0606102	0.215108	0.337622	0	0.363119	0.0675839	0.178159	0	0	0	0.527493	0	0	0.0718749	0
CH25H	0	0.0543034	0.0479374	0.0719804	0	0.101106	0.158619	0	0.160438	0.318492	0.272465	0.283222	0.418314	0.22434	0	0.324623	0.0848515	0
CHAC2	11.3642	15.0565	11.8282	10.0572	12.9087	10.3346	6.43897	6.83771	6.21771	15.3888	15.4401	13.8843	3.83368	3.59503	4.37952	5.18073	4.87874	6.14517
CHAT	0	0	0	0	0	0	0	0.759353	0	0	0	0	0	0	0	0	0.542824	1.16905
CHCHD2P11	0	0	0	0.65062	0	0.382744	0	0.802717	0.727686	0	0.298292	0.27874	0	0	1.29092	0.266435	0.801405	0.565858
CHCHD2P6	0	0	0	0	0.550074	0	0	0	0	0	0	0	0.970576	0	0	0	0	0
CHCHD3P1	0	0.148178	0	0	0	0	0.108692	0	0	0.144683	0.289168	0.128871	0.111341	0	0	0.250663	0	0.25843
CHCHD4P2	0.615217	0.7912	0.356579	0	0	0.469431	0.585559	0.669434	0	0.386616	0	0	0	0	0.639487	0	1.00425	0
CHCHD4P3	0	0	0	0	0.875641	0.687131	0	0	0	0.440028	0	0.504124	2.41665	0	0.427634	0	0.885247	3.0937
CHCHD4P4	0.619126	0.815777	0.725874	0	0	0	0	0	0	0	0	0	0	0.663169	0	0.663971	0	0
CHCHD4P5	0	2.27297	0	1.54388	0.618697	1.35047	0	0.640003	0.288546	0	0	0.330087	1.89077	0.314282	0	0	0	0
CHIA	0.21302	0.262178	0.0579062	0	0.256864	0.121829	0.239445	0.1558	0.242327	0	0	0.0569762	0	0.108323	0.211124	0.111815	0	0.227104
CHIAP2	0.0496735	0.0854596	0.0210584	0.0508813	0.0690362	0.0359859	0.0760834	0.0432649	0.210569	0.194931	0.12588	0.0656042	0.0296091	0.130327	0.0213276	0.0729249	0.0239123	0
CHIT1	0	0	0	0	0	0	0	0	0	0.375143	0	0	0	0	0	0.808536	0	0
CHML	21.6603	20.6031	17.899	7.47864	9.87574	8.03189	6.99045	6.52575	8.30727	7.95759	8.10963	6.7898	3.51073	3.59174	3.41622	7.06731	9.19986	7.65259
CHMP4B	91.0799	92.349	94.4608	52.5522	79.7594	80.1014	79.3072	73.0496	72.3026	80.6654	84.7775	82.2121	91.2052	90.7437	95.5948	70.4683	69.1687	73.3158
CHMP4BP1	0	0	0.33714	0.253559	0.452982	0.460255	0.556001	0.771039	1.41577	0.185052	0	0.32912	0.703194	1.10319	0.457104	0.318464	1.07667	0.330922
CHMP4C	9.82649	10.5795	11.3151	5.69298	6.34321	6.65194	9.40043	8.60262	9.80464	8.94479	10.034	10.1427	9.40131	8.36564	10.7584	9.7868	11.7248	12.5414
CHODL	0.160013	0.156261	0.0985838	0.369948	0.327214	0.331139	0.285595	0.21431	0.267887	0.300855	0.169743	0.170188	1.00561	0.623832	0.557738	0.239539	0.633873	0.386512
CHP2	1.32648	1.51076	1.38728	1.36197	1.62053	1.64557	1.55878	1.50561	1.38357	1.20645	1.63781	1.72111	1.76059	1.8573	1.88171	1.32478	2.50932	1.11109
CHRDL2	0	0.703188	0	1.80118	0.544667	0.780491	1.56545	0	0	2.75335	0	2.44177	0	1.72781	0	4.00381	3.00176	0
CHRFAM7A	0.802274	0	0	0.417973	0.750782	0.369739	0.684227	0.25755	0	0.30136	0.57701	0.537689	0.669868	0	0.248996	0	0	0.351909
CHRNB2	0.211399	0.21498	0.179739	0.0993775	0.192376	0.248463	0.305491	0.269485	0.324142	0.294365	0.284142	0.233574	0.21785	0.248577	0.173102	0.359674	0.224365	0.20396
CHST1	0.0401923	0.0491537	0.0216505	0.0162485	0.019159	0.09193	0.161295	0.0579287	0	0.192264	0.124417	0.128175	0.0763418	0.182708	0.178107	0.189497	0.127608	0.233424
CHST14	10.5748	10.507	14.1109	5.7299	7.71003	5.04404	4.35675	5.09275	4.53997	6.05411	6.28782	5.76245	7.99905	7.07793	7.12595	3.37312	3.30409	3.5659
CHST2	7.16844	6.72587	7.61464	1.97802	3.03687	2.80178	7.42205	6.43774	7.77949	2.02387	2.04293	1.81488	0.891122	1.34306	1.11588	9.01313	9.58855	8.83436
CHST3	19.8406	19.4583	19.5795	9.33212	12.3333	11.0821	10.8415	11.8952	12.8183	14.2891	13.3081	13.5384	13.0591	13.642	13.0306	9.26827	11.1515	8.49016
CHST7	2.53206	2.41374	3.51894	1.24172	1.09257	1.00239	0.934619	0.984391	1.14181	2.73898	2.77137	3.36729	0.50838	0.221544	0.335932	0.586847	0.48601	0.308882
CIB1	67.0427	80.061	85.8877	47.0491	66.8673	57.4603	65.6377	63.3839	60.9516	62.3017	68.8798	70.6656	39.6776	44.5274	54.9473	52.08	42.6575	62.503
CICP14	7.90093	10.1122	10.2191	5.95727	7.66783	8.39453	9.41736	10.3568	8.79082	7.93104	8.24349	6.86608	12.0767	12.2439	13.7279	7.79264	9.32367	7.82271
CICP16	0.526927	0.567808	0.604369	0.625612	0.702305	0.753532	0.535542	0.595532	0.383301	0.925419	0.482799	0.437277	0.625724	0.488558	0.495958	0.412278	0.568757	0.633209
CICP22	0	0	0.10129	0.190122	0.224539	0.106744	0	0.136111	0	0	0.0575059	0	0	0	0	0.0489675	0.0448456	0.148958
CICP27	1.63582	1.85368	2.18146	1.77066	2.13971	1.79767	2.04186	2.09521	1.81045	1.21914	2.02946	1.901	1.61019	2.42981	3.08329	1.4749	2.02836	1.10899
CICP3	0.398616	0.282709	0.366208	0.233651	0.516029	0.275531	0.228596	0.313863	0.414439	0.252526	0.278845	0.398657	0.201044	0.520684	0.215561	0.266416	0.0213733	0.230153
CICP4	0.181091	0	0.126568	0.0824816	0.0848762	0.0765731	0.0880196	0.0386212	0	0.07193	0.0491135	0.0443259	0.0571029	0.0404678	0	0	0.0369257	0.0840991
CICP6	0	0.241621	0.142174	0.0813964	0.119597	0.0923509	0.0650539	0.0312237	0	0.163662	0.153007	0	0.311649	0.0780337	0.11292	0.0476014	0.105726	0.0754423
CIDEC	0.194365	0.150402	0.316597	0.140771	0.655143	1.07161	0	0	0	0.175208	0.176336	0	0.18384	0	0.0962301	0	0.186974	0
CILP	0.0353292	0.0431377	0.0126581	0.0189971	0.0559717	0.0987597	0.0209607	0.0338218	0	0.0562516	0	0	0.403109	0.29691	0.590488	0.0739936	0.100134	0.024811
CILP2	0.376161	0.398103	0.175247	0.054511	0.0357667	0.0191183	0.0223215	0.0120075	0.0242816	0.0149753	0.108825	0.0798566	0	0.0252935	0	0	0	0
CITED4	27.2512	29.4945	31.7754	13.8452	19.9099	16.097	21.1552	20.5841	26.3722	29.233	34.6989	38.6117	9.66666	9.9433	12.9205	10.7751	10.289	16.0874
CKM	0.176834	0.390411	0.459172	0.14362	0	0.0269665	0.0633214	0.034214	0	0.127227	0.78611	0.113121	0.0670298	0.143353	0.139722	0.370886	0	0.562653
CKS1BP7	0	0	0	0	0	0	0	1.05336	0	0	0	0	0	0	0	0	0	0
CKS2	152.338	194.687	187.516	177.768	253.416	123.904	106.795	102.287	95.9603	194.827	209.177	189.476	23.4233	25.2491	36.3072	67.1208	62.7077	73.8591
CLCP2	0	0	0	0	0.642752	0	0.290865	0	0	0	0	1.02788	0	1.30511	0.317806	0.650145	0	0
CLDN20	1.14567	0.833019	1.69816	0.765055	1.10471	1.03246	0.936292	1.1674	0.852743	1.25258	1.02584	1.22544	0.541543	0.582443	0.980405	0.382658	0.50182	0.332998
CLDN23	3.07945	2.56628	3.88144	1.11081	2.27437	2.05194	3.46665	3.78916	3.78268	1.8897	2.4647	2.39591	2.38193	2.34589	2.16848	2.65796	2.09245	2.68235
CLDN24	0	0.306158	0	0.409223	0.606992	0.107223	0	0.136424	0.45683	0	0	0.266272	0	0.633216	0.369955	0	0.490297	0
CLDN8	0	0	0	0	0	0	0.463816	0.605792	0.54265	0	0	0	0.207383	0.188191	0.134724	0.544165	0.780337	0.39276
CLDN9	0.193191	0.202805	0.178772	0.111819	0.105526	0.0631279	0.517832	0.585354	0.697653	0.165245	0.307148	0.235045	0.235644	0.195457	0.299391	0.144644	0.157659	0.0876174
CLEC11A	1.27902	1.04731	1.10929	0.589904	0.942352	1.69045	2.4471	2.31719	2.32025	3.37846	3.41761	3.68704	1.77582	2.46616	2.31921	1.78916	2.20819	2.0844
CLEC12A	0	0.155875	0.0458598	0.206576	0.0406512	0.032258	0.227628	0.205267	0	0.101582	0.156529	0.180661	0.160201	0.0858592	0.0836794	0.0443833	0.243423	0
CLEC17A	0.0288915	0.107189	0	0.10272	0.0859306	0.133504	0.0769464	0.167484	0.282862	0.244729	0	0.219902	0	0.203413	0.0914229	0.0903213	0.274877	0.0919464
CLEC18C	0	0.637902	0.228312	0.0707678	0	0.261876	0	0	0.157855	0	0	0	0	0.189706	0	0	0	0
CLEC19A	0.166609	0	0	0	0	0	0	0	0.157168	0	0	0	0	0	0.506492	0.351986	0	0
CLEC3A	0.321678	0.195534	0.173231	0.489406	0.0561312	0.446663	0.236721	0.213849	0.102343	0	0.801742	0.237971	0.262891	0.251387	0.0524058	0	0.92713	0.346079
CLEC4C	0	0.0636561	0.167663	0.0419638	0.1983	0.235343	0.0462669	0.250646	0.140319	0.426986	0.0633211	0.109997	0.0576401	0.146884	0.0512668	0.402593	0.247695	0
CLEC4E	0.529694	0.448849	0.626075	0.153919	0.292731	0.239236	1.00916	0.513897	0.662104	0.854365	0.267112	0.255289	0.453354	0.66676	0.631992	1.02659	1.18213	1.43595
CLEC4G	0	0	0.277174	0	0	0.183031	0.251822	0	0.28122	1.09675	0.238273	0	0	0	0	0	0	0
CLEC4M	0.166059	0.156896	0.136506	0.0877561	0.138181	0.0695254	0.163002	0.384185	0.149269	0.289475	0.184368	0.134971	0.10374	0.133238	0.0788423	0.0630713	0.0352917	0.137254
CLLU1OS	0	0	0	0	0	0	0.106082	0	0	0	0	0	0.217532	0	0.465988	0.244728	0.115552	0.756437
CLNK	0.338896	0.292257	0.245753	0.143989	0.162899	0.217934	0.101231	0.390717	0.256317	0.205942	0.281147	0.603098	0.641938	0.0582602	0.355447	0.364715	0.108416	0
CLPSL2	0	0	0	0.5104	0	0.717862	0	0	0	0	0	0	0	0	0	0	0	0.388653
CLRN1	0.0472063	0.144143	0.177974	0	0.0449775	0	0.126292	0.0227134	0.0638043	0	0.0873685	0.100262	0	0.118954	0.139575	0.0741376	0.111978	0
CMTM5	0	0	0.47885	0	0	0.312102	0	0	0	0	0	0	0	0	0	0.435295	0	0
CNBD1	0	0.208011	0.557134	0	0	0	0.765338	0.339969	0.468174	0.406091	0.59871	0	0	0	0.335324	0	0	0.364595
CNBD2	0.0443259	0.114285	0.0473084	0.0894853	0	0.102424	0.101164	0.0423466	0	0.0265987	0.0842766	0.0235611	0.0211331	0.179203	0.0435324	0.0228829	0.0439956	0.0691483
CNFN	4.89162	6.1752	6.79947	2.71786	4.57452	7.75065	8.92566	9.76008	10.9034	6.49088	9.49242	7.61486	10.2984	9.83727	8.99606	8.35972	7.18502	19.8242
CNGA4	0.123279	0.0469468	0.0666052	0	0.100857	0.0939956	0.22047	0.178529	0.167112	0.0369271	0.0380887	0.16415	0.2338	0.280815	0.152064	0.355425	0.0881686	0.130579
CNN1	1.80866	1.27055	1.58116	1.0321	1.83882	0.73266	0.669016	0.438442	1.25201	0.515855	0.412064	1.13472	0.17535	0.954635	1.77119	0.797186	0.222715	0.380117
CNN2P1	0.150264	0	0.164393	0.0617416	0.0730473	0.0572981	0.135871	0.073995	0	0.0907273	0.184249	0.3229	0.141576	0.307013	0	0.31591	0.366183	0.644892
CNN2P9	0.38112	0	0	0	0.0740892	0.174282	0	0	0.209478	0	0	0.573037	0.14352	0.155671	0	0.240237	0.0742921	0.0817556
CNR2	0.247739	0.235822	0.219861	0.122817	0.127409	0.133043	0.113502	0.275644	0.111652	0.176776	0	0.165221	0.0829415	0.158003	0.177393	0.18417	0.0613409	0
CNTF	1.64072	1.25178	1.73474	1.14654	1.16629	1.73747	1.84727	1.8338	1.39262	2.79621	2.77047	2.2775	3.31351	2.92195	1.82877	1.56533	2.21041	1.73765
CNTN1	0	0.524371	0.205265	0	0	0.707759	0	0.274924	0	0	0	0	0	0.280674	0.507125	0	0	0
CNTN2	0	0.19034	0	0.09607	0	0.115772	0	0	0	0.117249	0	0	0	0	0	0	1.07674	0
CNTNAP5	0.0597338	0.0120501	0.0424535	0.0641704	0.0286759	0.0761606	0.14116	0.0473443	0.0971069	0.0704116	0.0856082	0.0735037	0.0374214	0.0495507	0.0386665	0.134753	0.0945981	0.0635493
COL14A1	0.261063	0.202911	0.146461	0.153999	0.131684	0.179415	0.152241	0.195946	0.306271	0.26176	0.137278	0.11758	0.19627	0.158514	0.231462	0.115378	0.117824	0.287378
COL15A1	3.25607	1.5672	1.45675	2.32122	1.84792	1.71423	2.0996	2.40291	1.98806	1.95153	3.5842	2.35826	2.29796	3.31232	2.20446	3.04769	2.86109	3.09588
COL19A1	0.590564	0.918217	0.383795	0.54423	0.137629	0.480321	0.423367	0.0763113	0.428096	0.519681	0.38866	0.420084	0.708471	0.70992	0.201336	0.330379	0.904844	0.459858
COL23A1	0.516494	0	0	0	0.0717028	0.0902783	0	0	0	0	0	0.0792568	0.33622	0.00541359	0	0	0	0
COL24A1	0.308434	0.310105	0.136357	0	0	0.0573514	0	0	0	0	0	0	0.0641414	0.201579	0.143616	0.0472552	0	0
COL3A1	0	0	0.067501	0	0	0	0.0455493	0.00894009	0	0	0.497265	0.00991708	0	0	0	0.082692	0	0.48503
COL4A4	0.804721	0.975086	1.00636	0.283341	0.313467	0.21172	0.104262	0.122077	0.261931	0.293456	0.238929	0.24884	0.136592	0.201326	0.196283	0.212383	0.299269	0.347647
COL5A3	0.242178	0.387222	0.394579	0.0807476	0.0396433	0.146431	1.38116	0.965894	1.09418	0.548153	0.735703	0.593428	1.96225	2.39858	2.54355	2.52683	2.56728	2.85625
COL9A1	0.0631177	0.115765	0.0337795	0.0262372	0.0301418	0.0484225	0.0841102	0.153899	0.0848344	0.0376682	0	0.0996867	0.121101	0.127781	0.033064	0.0328811	0.0945267	0.0672901
COLCA2	0	0	0.150067	0	0.0443539	0	0.0870149	0	0.502281	0.0553798	0	0.0492488	0.130847	0.0976081	0.0456226	0	0.132867	0
COLEC11	1.49213	2.00435	0.443488	0.994904	1.45348	2.49348	1.50087	0.611983	2.48896	1.71369	1.6091	1.6218	0.493919	2.34854	1.44983	1.57398	1.05239	0.917027
COLEC12	0.224631	0.363544	0.249121	0.290376	0.274423	0.213429	0.22501	0.238199	0.166715	0.321919	0.293684	0.107457	0.268382	0.349396	0.355283	0.278989	0.378373	0.259384
COLGALT2	0.314643	0.490421	0.313745	0.0809758	0.0982409	0.0263994	0	0.0332957	0.0631326	0.0648653	0.174435	0.0639408	0	0.10552	0.0679389	0.0525878	0.0379271	0.0363564
COMP	1.60532	0.879616	0.408122	0.772408	0	0.720717	0.643031	2.00944	0.840052	2.30374	0.413424	0.686303	2.06723	0.585315	1.38244	1.62499	0.316851	2.64379
COQ10BP2	0.106573	0	0.235239	0.176813	0.209594	0.162611	0.0971449	0.213006	0.098658	0.388233	0	0	0.399921	0.657607	0.533763	0	0	0.230862
COX20P2	0	0	0.575685	0	0	0	0	0	0	0.643835	0	0	0	0	0	0	0	0
COX4I1P2	4.05516	7.70723	6.0068	1.77657	2.86487	2.78822	1.94818	1.99628	3.55394	5.15986	3.0097	3.49216	2.21127	3.04638	4.52694	1.30222	1.43938	1.70799
COX5BP1	0.366008	0	1.71147	0	0	0	1.05414	0	0	0.927115	3.0094	0	0	0	0	2.73183	0.404968	3.38792
COX5BP3	0	0	0.521186	0.7888	0	1.01774	0	0.990733	0.891235	0	0	0	0	0	0	0.473215	0	0
COX5BP6	2.41546	1.51424	1.26427	0	0	2.91101	1.08005	7.47266	0	2.84546	1.70463	4.7989	0	0	1.18062	4.02636	0	4.02818
COX6A1P2	0.517022	0	0.373925	0.140747	0	0.130238	0.153242	0.170383	0.474204	0.207407	0.415153	0.367822	0	0.176174	0	0	0.339498	0.182432
COX6B1P3	7.07142	0	0	0	0	0	0	0	0	2.54981	0	1.09715	0	0	0	2.27642	0	0
COX6B1P5	2.13165	5.53248	5.63178	0.91153	2.07405	4.25744	0	0	5.02359	6.57848	0	1.14068	6.16037	6.13938	1.08436	0	1.94695	1.20596
COX6CP1	0	0	1.25811	0.986729	1.14099	2.87742	3.2253	5.36786	0	4.26897	0	0	0	0	0	0	2.04395	1.32939
COX6CP10	1.14623	0	6.17753	1.95315	1.09553	0	1.0619	2.13699	1.04323	7.1016	22.6244	0	2.23839	1.09618	0	3.92309	2.0468	2.62695
COX6CP12	0	0	0	0.99112	0	0	0	0	0	0	0	0	2.42513	0	0	0	0	0
COX6CP13	9.1491	0	4.88614	7.68667	6.57502	3.64839	4.23684	3.19551	1.03831	2.8353	4.79279	0	1.11848	3.26107	0	0	0	2.59939
COX6CP14	2.80591	0	1.47801	0	0	3.24398	0	2.20218	0	4.95034	0	2.74848	0	0	0	0	0	0
COX6CP16	9.43521	10.5986	5.06963	5.92411	1.13246	0.949308	2.14215	0	1.07848	0	1.666	0	0	1.11558	0	0	0	6.61071
COX6CP17	0	0	0	3.18751	0	0	0	0	0	0	0	0	0	0	0	0	0	0
COX6CP2	3.44941	0	0	0	2.19381	0	0	2.13274	2.07599	0	1.61	0	4.47818	0	0	0	0	0
COX6CP7	0	0	0	0	0	0	0	0	0	0	0	0	0	0	0	0	1.02009	0
COX7A2P1	0	0	0	0.604522	0	0	0	3.86113	0.69838	0.884328	4.9438	0.777916	1.24604	0	4.3369	3.68334	0	2.39878
COX7B2	0.16131	0	0.180701	0.265203	0	0	0.324904	0	0.144866	0	0	0	0	0.815837	0	0	0	0
COX7BP1	1.0758	0	0	1.87679	0	0	0	0	0	2.69198	0	0	1.14711	1.06405	0	0	1.00956	0
COX7BP2	0	0	0	0	0	0	2.07824	0	0	0	0	0	0	0	0	0	0	1.23717
COX7CP1	0	0	1.37477	0	0	1.02048	5.54175	1.0921	1.07239	0	0	1.27348	0	7.00645	0	0	0	0
COX8A	459.114	534.712	583.164	479.357	674.037	574.322	713.108	684.063	704.518	691.478	731.867	818.278	523.008	495.783	607.127	617.12	569.951	622.3
COX8C	0	0	0	0.614918	0	0.138273	0.505022	0	0.859069	0.223031	0	0	0	0	0	0	0	0.601922
CPA2	0.0446785	0.0548981	0	0	0	0	0.24054	0.434023	0.162205	0	0.16524	0.143162	0	0	0.0884141	0	0.257379	0
CPB2	0.237368	0.12474	0.146692	0	0.129947	0.103421	0	0.131132	0	0	0.0418843	0.216859	0.192844	0.171757	0.169984	0	0.194311	0
CPEB1	0.588324	0.471575	0.440636	0.415323	0.336108	0.521382	0.453821	0.685066	0.451039	0.418596	0.508629	0.44327	0.492682	0.47826	0.54671	0.527556	0.424961	0.404308
CPED1	0.145309	0.0940568	0.0297057	0.165917	0.130503	0.0412263	0.274437	0.0565684	0.072952	0.0694949	0.0651011	0.0649179	0.101748	0.103597	0.17672	0.107361	0.0773806	0.111148
CPLX2	0	0.196519	0.127663	0.162835	0	0.102513	0	0	0	0.535855	0	0	0	0	0	0.153708	0	0
CPLX4	0.17905	0.255914	0.354502	0.120981	0.171271	0.546027	0.746875	0.719927	0.727762	0.250221	0.184438	0.222461	0.42453	1.05717	1.11857	0.969733	0.810625	0.663879
CPN2	0.936355	1.85945	1.5175	0.553363	0.721264	0.928462	1.21133	0.948151	0.821009	0.904989	1.15552	0.799075	1.32379	0.997173	1.40668	1.40167	1.25601	0.729982
CPO	0.781135	0.640783	0.566052	0.765055	0.652783	1.27072	0.374517	0.406051	0.473746	0.501034	0.25646	0.612718	0.7877	0.84719	1.34161	0.382658	0.451638	0.776995
CPSF1P1	0.85404	0.643362	0.887985	0.333182	0.487519	0.651116	0.253505	0.354678	0.319931	0.527155	0.635156	0.649897	0.784711	0.603204	0.476037	0.223621	0.188495	0.24008
CPXM2	0.315683	0.209568	0.248103	0.0334722	0.315598	0.205042	0.166049	0.0805237	0.223747	0.200223	0.102441	0.132504	0.138693	0.316671	0.101861	0.284742	0.239524	0.0655389
CR2	1.61393	2.4627	1.69121	1.13973	1.42118	2.29596	1.8027	1.88262	1.27193	0.499641	1.46754	1.94413	0.975751	2.0358	2.0695	1.09114	2.37278	1.67499
CR354443.1	1.39245	1.4908	0.3978	2.03227	1.82525	1.40036	1.29337	3.93029	4.57151	2.76811	1.43391	2.14941	0.447177	2.83596	2.55345	1.96007	1.84696	0.622257
CR354443.3	0	0	3.98792	0.320266	0	0	1.03312	0	0	0	2.48533	0	0	0	0.761028	0	1.0456	2.07449
CR382280.2	3.64741	2.10355	0.647138	2.82724	2.08254	4.1517	5.42428	1.97137	5.31448	2.50815	1.6949	0	3.66269	4.24389	2.74468	0.591255	2.23855	1.42646
CR382280.5	0	0	0	0	0	0.795027	0	0	0	0	0	0	0	1.17025	0	0	0	0
CR382280.6	0.814342	0	0	0	0	0	0	0.254848	0	0.407409	1.67559	0	0	0	0.327053	0	0	0
CR388219.1	1.09026	0.753866	2.19645	0.331626	0.759637	0	0	0.818235	0.715582	1.11772	1.98933	0.649081	0.799964	0.453761	0.482621	0	3.09278	1.13414
CR388229.1	1.67639	3.68438	3.70271	0.951161	0	2.20913	4.74334	1.87812	4.48771	2.82718	3.20359	1.8006	3.77796	3.23438	6.1948	4.28306	4.67499	2.83794
CR388372.1	0	0	0.307272	0.465519	0.709864	0.46463	0	1.04531	0	0	0.709761	0	0	0.278797	0	0	0.420815	0
CR388372.5	0	0	0	0.511698	0	0	0	0	0	1.07006	0	0	0	0	0	0	0	0
CR547129.1	0.83411	1.03675	0.797934	0.644467	0	0.600858	0	0.593804	0	0	0	0.750075	5.90494	0	0	1.45623	0	0
CR547132.1	3.60529	2.08098	0	0	0	1.06947	0	0.699302	2.39849	0.446459	2.38797	0	0	1.76195	1.76828	0	1.23074	4.11443
CR751550.1	0	0	0.307272	0.465519	0.709864	0.46463	0	1.04531	0	0	0.709761	0	0	0.278797	0	0	0.420815	0
CR753309.1	3.54757	4.98174	3.76975	3.50032	3.43465	4.59123	4.83857	5.512	4.0183	5.32661	3.15417	2.52286	5.80335	4.94412	5.29324	3.72226	5.32693	3.55165
CR753309.2	0	1.49592	2.86995	0	0.659366	2.47001	1.09917	0	0	1.84482	3.32682	0	0	0	1.44865	0.7835	3.15856	0.807825
CR753509.1	1.22215	1.67493	1.47225	1.06063	1.23787	1.9093	1.71351	1.29066	1.01924	1.5287	1.20589	1.17969	1.48967	1.5484	1.49058	1.44292	1.85456	0.692095
CR753651.1	11.397	15.9368	0	8.39294	6.59169	79.3721	6.41637	7.0926	39.6649	9.65657	5.20143	2.8608	13.1148	12.4417	10.3691	7.15521	8.55318	7.79488
CR753803.1	3.60529	2.08098	2.93838	1.03954	0	1.06947	1.26267	0.699302	2.39849	0.446459	2.38797	3.78576	0	1.76195	1.76828	0	1.23074	0
CR753819.2	0.30298	0.848693	0.709965	4.08069	0.764806	0.377637	1.95723	0.56578	1.86539	1.06784	1.97505	0.825048	2.41783	0.983196	3.01352	2.26043	0.485412	3.95201
CR753819.3	0.902651	1.71658	0	0	0.346485	0	0.824198	0	0	0	0	0	0	0	2.2965	0	0	0
CR753819.4	1.6924	0	0	0	0	0.908015	0	0	0	2.30819	0	2.80758	0	0	0	3.99631	0	0
CR753835.1	0	1.49592	2.86995	0	0.659366	2.47001	1.09917	0	0	1.84482	3.32682	0	0	0	1.44865	0.7835	3.15856	0.807825
CR753835.2	3.54757	4.98174	3.76975	3.50032	3.43465	4.59123	4.83857	5.512	4.0183	5.32661	3.15417	2.52286	5.80335	4.94412	5.29324	3.72226	5.32693	3.55165
CR753842.1	1.39245	1.4908	0.3978	2.03227	1.82525	1.40036	1.29337	3.93029	4.57151	2.76811	1.43391	2.14941	0.447177	2.83596	2.55345	1.96007	1.84696	0.622257
CR753846.1	7.12205	5.42949	11.8432	2.20553	1.20026	3.29252	4.69101	1.14123	2.21691	1.71898	3.88009	0	1.29282	3.62757	4.03864	5.78137	3.1948	0
CR753846.2	0.537089	3.88219	1.60687	0.844172	1.63171	1.0783	1.14442	0.819643	0.815706	1.96822	1.20367	1.38698	1.39265	0.312648	2.64404	0.643453	0.79006	1.61152
CR759281.1	0	0	0.488264	0.476983	0	0.947182	0	1.28511	0.938708	1.25059	1.51012	0.801879	0.887428	0	1.33873	0.41788	0.175649	0.207228
CR759281.2	0.665384	1.38132	0	0.346091	0	0.75151	0.0921289	0.250231	0	0	0	0.716512	0	1.06147	1.06099	0.392918	0.723493	0.132009
CR759281.3	2.38852	1.13731	2.96619	1.92479	0	0	0.32928	0.988687	1.40396	2.14643	0	0.814184	0	1.85828	0.760724	0.000114097	0	0
CR759737.1	1.73595	1.08947	2.05756	1.97774	0.348917	0.3032	0	0.299562	1.20327	0	0	1.58125	1.54407	0.950299	2.16205	0.410364	0	0.700593
CR759747.1	2.84938	4.93198	0	0	2.05115e-07	4.15933	11.0279	2.62432	0	0	0	0	0	10.8095	5.86238	0	9.1527	2.9941
CR759761.1	1.39245	1.4908	0.3978	2.03227	1.82525	1.40036	1.29337	3.93029	4.57151	2.76811	1.43391	2.14941	0.447177	2.83596	2.55345	1.96007	1.84696	0.622257
CR759772.1	0	0	1.51678	0.847119	0.822439	0	0	0	0	0	0.93004	0	3.53169	0	0	2.19212	0	0
CR759772.2	2.1892	0	0	0	3.43401	0.596982	0.996878	0.825518	1.98018	0	0	1.57865	2.47192	2.03821	2.23352	2.41994	0.961333	0.938529
CR759782.1	1.09026	0.753866	2.19645	0.331626	0.759637	0	0	0.818235	0.715582	1.11772	1.98933	0.649081	0.799964	0.453761	0.482621	0	3.09278	1.13414
CR759784.1	0.321591	1.52857	0.927419	0.448724	0.262802	0.637149	0.773263	1.01031	0.385249	0.715034	0.660238	0.337105	0.670948	0.332914	0.652532	0.965959	0.857438	0.473188
CR759784.2	2.78137	1.84078	9.65311	5.13634	11.5746	7.27976	10.8371	10.4103	6.6137	5.4628	13.0545	13.0202	3.8089	8.13294	11.216	14.1332	7.64711	7.18068
CR759787.1	0	0	3.98792	0.320266	0	0	1.03312	0	0	0	2.48533	0	0	0	0.761028	0	1.0456	2.07449
CR759792.1	3.60529	2.08098	0	0	0	1.06947	0	0.699302	2.39849	0.446459	2.38797	0	0	1.76195	1.76828	0	1.23074	4.11443
CR759793.1	9.39824	14.1419	2.72304	8.25137	6.0216	5.80174	9.74822	7.77138	6.49175	9.2865	7.13749	2.37088	15.8841	5.41171	11.9151	8.5701	7.84952	6.61695
CR759814.1	0	0	1.47401	0	0	0	0	0	0.721556	1.24006	0	0	0	0.863945	0	0	0	0
CR759828.2	0	0	0	0.913389	2.7477	0.725442	0	0	0	1.2439	0	0	0	0	0	0	0	0
CR759890.1	0.665384	1.38132	0	0.346091	0	0.75151	0.0921289	0.250231	0	0	0	0.716512	0	1.06147	1.06099	0.392918	0.723493	0.132009
CR759890.3	0	0.965069	1.82763	0	0	0	0	0	0	0	2.91036	0	0	0	6.16932	4.46508	0	0
CR759890.4	0	0	0	0	1.38653	0	0	0	0	0	0	0	0	0	0	1.60026	0	1.55685
CR759890.6	0.288168	0	0	0	0.565007	0.260236	0.849086	0.249961	0	0	0	0.503397	0	0.347694	0.321783	0.335455	0	0.253325
CR759912.6	0	0	0	0.511698	0	0	0	0	0	1.07006	0	0	0	0	0	0	0	0
CR759912.8	0	0	0.307272	0.465519	0.709864	0.46463	0	1.04531	0	0	0.709761	0	0	0.278797	0	0	0.420815	0
CR759928.1	0	0	0.488264	0.476983	0	0.947182	0	1.28511	0.938708	1.25059	1.51012	0.801879	0.887428	0	1.33873	0.41788	0.175649	0.207228
CR762481.1	0.588786	0.836601	0.865373	0.603934	0.613309	0.892601	1.80411	1.51149	1.21775	1.07376	0.767244	0.876431	0.751154	0.893006	1.11987	1.75515	0.728265	1.04924
CR762481.2	1.77128	1.17004	2.45097	0.288144	1.96964	0.299701	3.43413	0.533532	1.99833	3.17478	0.404899	0.351868	1.01134	3.93592	1.69384	1.21527	0.757803	1.3105
CR762481.3	0	0.393743	0	0	0	0	0	0.189699	0.699196	0.685751	0	0	0.266429	0	0	0	0	0
CR762481.6	3.64741	2.10355	0.647138	2.82724	2.08254	4.1517	5.42428	1.97137	5.31448	2.50815	1.6949	0	3.66269	4.24389	2.74468	0.591255	2.23855	1.42646
CR762481.7	0.814342	0	0	0	0	0	0	0.254848	0	0.407409	1.67559	0	0	0	0.327053	0	0	0
CR769776.1	3.17545	2.71915	2.60943	1.98138	2.25609	2.05688	1.73265	2.0934	2.05528	1.51442	1.87628	1.4087	2.95898	3.29833	2.15457	1.58625	1.76626	1.16977
CR774188.1	0	0.393743	0	0	0	0	0	0.189699	0.699196	0.685751	0	0	0.266429	0	0	0	0	0
CR812479.3	0.288168	0	0	0	0.565007	0.260236	0.849086	0.249961	0	0	0	0.503397	0	0.347694	0.321783	0.335455	0	0.253325
CR847852.1	0	0	0	2.66992	0	0	5.3391	0	4.99367	0.845876	7.39512	1.50028	0	2.09301	1.90155	2.15743	0	0
CR848007.2	0.255633	0.842079	0.371362	0.41815	0.337035	0.445041	0.4088	0.318303	0.411261	0.617448	0.0851391	0.11328	0.982739	0.528552	0.644171	0.252023	0.393567	0.436848
CR933842.1	1.22215	1.67493	1.47225	1.06063	1.23787	1.9093	1.71351	1.29066	1.01924	1.5287	1.20589	1.17969	1.48967	1.5484	1.49058	1.44292	1.85456	0.692095
CR933877.1	0.321591	1.52857	0.927419	0.448724	0.262802	0.637149	0.773263	1.01031	0.385249	0.715034	0.660238	0.337105	0.670948	0.332914	0.652532	0.965959	0.857438	0.473188
CR933877.2	0	1.53398	1.55316	0.624342	1.40445	0.30924	1.08822	0.535567	0.846801	0.476498	0	0	0.247478	0	1.66375	0.757714	0.364148	1.19678
CR936880.1	0.30298	0.848693	0.709965	4.08069	0.764806	0.377637	1.95723	0.56578	1.86539	1.06784	1.97505	0.825048	2.41783	0.983196	3.01352	2.26043	0.485412	3.95201
CR936918.1	1.22215	1.67493	1.47225	1.06063	1.23787	1.9093	1.71351	1.29066	1.01924	1.5287	1.20589	1.17969	1.48967	1.5484	1.49058	1.44292	1.85456	0.692095
CR938714.1	3.62391	6.32635	2.67678	3.94987	0.649927	0	3.14326	2.86731	1.49307	0	1.59972	1.02732	5.80288	3.37268	2.6355	3.10415	2.93243	1.61811
CRCT1	1.46113	2.79814	2.36048	0.093399	0.110756	0.0857331	0.205208	0	0.104242	0.956352	0.684229	0.121674	0.21071	0.462914	0.338107	0.710626	1.00492	1.82883
CREB3L1	0.730989	0	0.53907	0.447979	0.488591	0.467556	0.344611	0.389235	0.0903867	0.499518	0.85104	0	1.35581	0.487313	0.531765	0.393555	0.626881	0.0564934
CRHR1	0	0.322574	0	0	0	0	0	0	0	0	0	0	0	0.133433	0	0.136222	0.517653	0.140781
CRIP1P2	0	0	0	0	1.08442	0	0	0	0	0	0	0	0	0	0	0	0	0
CRIP1P3	1.16317	0	0	0.980648	0	0.940392	0	5.38732	1.05762	0	0	0	0	0	0	0	0	0
CRIPAK	6.24206	5.65359	5.90747	2.58652	3.51281	4.10363	3.94598	3.93443	3.44308	2.802	2.90238	3.07816	4.8213	4.86011	5.00159	2.714	3.48331	3.40488
CRISP3	0	0	0	0	0	0.0580054	0	0	0.0700127	0	0	0	0.724145	0.653957	0.892435	0	0.0815984	0.136782
CRKL	32.7086	33.3481	32.8563	16.5333	22.2397	19.3546	17.7806	17.3008	19.0589	24.0634	24.4705	24.7314	20.4323	19.8158	20.1725	14.2797	16.3912	15.1525
CRNN	0.060175	0.221198	0.0325046	0.0487966	0.0287859	0.0917617	0	0	0.054368	0.28836	0.371885	0.224318	5.1931	4.84246	5.10598	0.0315422	0.0860426	0.127449
CROCCP4	0.415761	1.05351	0.471806	0.355324	0.211991	0.317069	0.194345	0.652927	1.39118	0.513856	1.49327	1.14661	0.192359	1.96423	0.21232	0.660537	1.08376	0
CRTAM	0.0300748	0.0743104	0	0.0264552	0.105803	0.074139	0.0336019	0.0295499	0.0308803	0.0390374	0.125496	0.0323909	0.116525	0.129245	0.276954	0.0815432	0	0.044717
CRYBB2	0.394885	0.488427	1.38731	0.391327	0.307569	0.0608922	0.214424	0.38959	1.01724	0.381743	0.291332	0.509521	0.446218	0.968938	0.400313	0.332154	0.308533	0.598881
CRYGN	0	1.54949	0	0	0	0	0	0	0	0	0	0	0	0	0	0	0	0
CRYZP1	2.5185	3.28863	2.6742	1.18153	1.18797	1.26215	1.82035	0.919959	1.51505	1.65005	1.58906	2.00891	1.69569	3.30579	1.78942	1.66376	1.96085	1.00274
CSF2	0	0.351912	0.103999	0.0781526	0	0.0721162	0.257724	0.0939502	0.174356	0	0	0	0	0	0.377878	0	0	0.102028
CSMD2	0.160431	0.454691	0.321627	0.0922638	0.391416	0.329961	0.306028	0.485277	0.350699	0.523243	0.140891	0.267355	0.348256	0.578456	0.291898	0.357846	0.414715	0.485313
CSNK2A3	0.236537	0.103252	0.241165	0.0634454	0	0.123204	0	0.155127	0.0738667	0.373013	0.102609	0.245316	0.317738	0.158163	0.146676	0.512125	0.283437	0.155036
CSPG4	0.227557	0.247548	0.35642	0.203051	0.192544	0.182859	0.251422	0.317153	0.220624	0.242124	0.35881	0.202126	0.362859	0.204447	0.199324	0.34767	0.191224	0.206985
CSPG4P11	1.49292	1.51519	1.67555	0.468634	0.898184	0.659455	0.562008	0.781577	0.780492	0.536752	0.757679	0.678698	0.904124	1.30615	1.42308	1.24437	0.812803	0.998817
CSPG4P9	0.468511	0.520771	0.487305	0.338765	0.40242	0.375618	0.466983	0.4605	0.420389	0.452699	0.364456	0.408372	0.663115	1.16385	0.903215	0.641137	0.666922	0.542325
CSRNP1	6.27688	7.40025	6.20445	3.9239	5.37518	4.96068	4.87718	5.02209	4.54021	4.23172	3.85636	3.57959	5.65501	5.49321	6.93506	4.37156	5.50817	5.79287
CSRP3	0	0.172164	0.0899737	0.0341988	0	0.0731807	0	0.164467	0	0	0.533609	0.133285	0.11775	0.0427397	0.041274	0.104469	0.31749	0
CST6	14.4696	14.1522	15.0625	0.410144	1.36042	0	2.34389	2.46704	1.46415	1.9226	2.41959	2.35369	4.28061	3.96807	2.97325	3.02557	0.586692	5.14012
CST7	0	0.265086	0.158285	0	0.211472	0.218763	0.0650667	0	0	0.525422	0.441144	0	0	0.219685	0.143431	0	0	0.23235
CSTF2T	13.23	14.3237	14.7765	8.469	11.7144	13.2268	8.27021	7.86583	8.68351	10.8205	10.6753	10.1482	7.40509	7.53334	8.49243	7.95572	8.17538	7.01779
CSTL1	0	0	1.10644	0.407535	0.802704	0.173201	0.609048	0	0	0	0	0.796784	1.25999	0.509824	0	0.784964	0	0
CT009481.1	0	0	2.27439	4.33382	2.4327	0	1.754	3.63458	2.65452	0	0	3.22318	1.33834	0	0.095969	2.61044	0	9.24514
CT009496.1	0.325716	0.456953	0.243897	0.312122	0.522968	0.189697	0.0840267	0.144302	0.218645	0.0589084	0.050803	0.251899	0.244287	0.292539	0.387506	0.202681	0.0842857	0.25642
CT62	0	0.038692	0	0.179273	0.0906562	0.0481397	0.197635	0.0914636	0.0856059	0	0.273061	0	0	0.0319645	0.0623123	0	0.0301145	0
CTA-221G9.10	1.06858	0	0	0	0	0.854131	0	0	0	4.00554	1.42911	0	0	3.11686	0	0	1.96203	2.419
CTA-246H3.11	1.61668	2.1239	1.88309	0.707553	1.58284	1.3056	0.950578	0.472583	1.84163	0.806552	0.58085	0.923208	0.536067	0.877951	0.950253	0.400346	0.751605	0.102634
CTA-246H3.8	0.49092	0	0.136057	0.102306	0.242797	0.187244	0	0.123573	0.228415	0.597841	0	0.798816	0	0.126643	0	0.388236	0	0.267084
CTA-253N17.1	2.48245	1.61649	1.94456	0.734645	2.21872	1.26763	3.99917	1.37862	1.24237	0	0.485699	0	0	0	1.74564	0.441933	0.461234	0.482165
CTA-276O3.4	7.17832	5.14784	7.33176	2.26023	4.97096	6.47735	2.36118	0	6.7336	1.71477	3.80491	0	0	7.48753	9.27531	2.9155	3.18543	7.6314
CTA-292E10.7	0	0	0	0	2.08741	0	4.95515	0	0	0	0	1.14863	0	1.04008	0	0	0.980875	0
CTA-298G8.2	0	0	0	0	0	0.582225	0.722183	0	0	0.967249	1.81285	3.38583	2.06929	0	0.787452	0	0	0
CTA-313A17.2	5.36841	3.78108	8.99862	2.25897	3.85315	2.75242	2.91051	7.68998	0.608186	7.71488	1.41831	3.18917	4.86876	8.14326	4.33673	5.76842	1.32796	1.88051
CTA-331F8.1	0	0	0	0.427871	1.55538	0.736008	0	0.537737	0.970739	0.616166	1.12757	0	0	0.518518	0.507019	0	1.07743	0.561877
CTA-351J1.1	0	0	0.157539	0.118472	0	0	0	0.430714	0	0	0	0	0	1.61032	0.14252	0	0	0
CTA-407F11.6	0	0.0443055	0.0781681	0.117358	0.0692572	0.110154	0.0646767	0	0.228851	0.173474	0	0.154049	0	0.146415	0.142707	0.113631	0.241714	0.0383141
CTA-440B3.1	0	0	0	0	0.234157	0	0	0	0	0.282715	0	0	0	0.720531	0.467205	0.483379	0.47991	0
CTA-714B7.4	1.60598	0.522681	1.88485	1.06942	0	0.307602	0.387292	2.22792	0	1.02196	0	0.455097	0	0	0	0	0	0
CTA-963H5.5	4.77851	3.86994	4.38467	3.06187	3.91682	2.03699	6.58936	5.69907	3.68153	1.8887	1.70258	3.06007	3.41176	2.61963	3.82554	2.66881	3.39996	4.61067
CTAGE15	3.3056	3.20773	2.58402	2.56104	2.50998	3.69131	4.45787	5.31002	4.42394	3.13355	4.07689	4.26306	3.25401	3.85531	3.26636	4.19815	5.73441	4.01676
CTAGE4	10.435	9.20315	9.04608	5.53516	5.25368	9.95862	8.34446	15.3787	13.5094	10.3491	6.63486	8.55481	10.2066	4.56745	11.847	7.73868	12.8671	0.58344
CTAGE7P	0.501088	0.659847	0.518963	0.856841	0.789846	0.875477	0.65298	0.444277	0.520631	0.506987	0.317132	0.675968	0.494249	0.603874	0.455417	0.424019	0.511692	0.133965
CTB-102L5.4	0	0	0.275832	0	0.479072	0.185438	0	0.978175	0.224255	0.585717	0	0	0	0.252581	0.245922	0.255768	0.249101	0.546177
CTB-129P6.11	7.89577	5.64853	7.72557	4.79512	6.69753	6.9259	11.0654	7.75532	8.01215	8.92802	8.0697	7.84826	11.7271	7.07383	12.6123	6.79535	20.6006	15.3079
CTB-133G6.1	0.423845	0.809841	0.341492	0.255645	0.470356	0.390334	0.1705	0.30026	0.344781	0.39158	0.140949	0.215973	0.476148	0.118824	0.554767	0.243911	0.238623	0.317011
CTB-147N14.4	0	2.28492	0	0	0	0	0	0	0	0	0	0	0	0	0	0	0	0
CTB-152G17.4	1.0102	0	0	0	0	0	0	0	0	0	0	0	0	0	0	1.13821	1.94219	0
CTB-152G17.5	0	0	0.530121	0.40058	0.484284	0	0.875632	0	0	0.577125	0	0.511198	0	0.487604	0	0	0	0
[truncated: 20,033 more rows]
